# Supplementary material for: Identification of genes regulated by 20-Hydroxyecdysone in Macrobrachium nipponense using comparative transcriptomic analysis
Source: BMC Genomics. 2024 Jan 5;25:35. doi: 10.1186/s12864-023-09927-9 (PMC10768235; doi:10.1186/s12864-023-09927-9)
Supplement: Supplementary file 1 — Additional file 1. [file 12864_2023_9927_MOESM1_ESM.zip]

Archive with 3 entries (2 files):
- Supplementary Information/Additional Table S1 and Table S2.xlsx
- Supplementary Information/List of DEGs.xlsx
- Supplementary Information/
