# Supplementary material for: Identification of genes regulated by 20-Hydroxyecdysone in Macrobrachium nipponense using comparative transcriptomic analysis
Source: BMC Genomics. 2024 Jan 5;25:35. doi: 10.1186/s12864-023-09927-9 (PMC10768235; doi:10.1186/s12864-023-09927-9)
Supplement: Supplementary file 1 — Additional file 1. [file 12864_2023_9927_MOESM1_ESM.zip › Supplementary Information/Additional Table S1 and Table S2.xlsx]

## Sheet: Table S1. Primer seq
Table S1. Primer sequences for qRT-PCR
Primer Name	Sequence
C-type lectin 4 F	GGTGTAAGTGCTCAAGAAGATGC
C-type lectin 4 R	GTAGAGGTTTTGGGGAATAGCCA
CYP18A1 F	GCAACGAAGTCCACAAGATGTTC
CYP18A1 R	AGATCAGACCAGAAGTGTTGACC
Glutathione S-transferase F	ATTAGTGGCTTCAGTTTCCACCT
Glutathione S-transferase R	TGCCATTTTTCCAAATTCCTGGG
Hemocyanin F	ATAGCCTTCCTCCCTACACTCAT
Hemocyanin R	CAAAGGAGAAGTCGTTGTGGTTC
Cuticular protein 34 F	TTGTCACTAAAGACGGCCAAAAC
Cuticular protein 34 R	TACTGCTTTCCATCCTTGGTGAT
Forkhead box protein O3 F	TGATCCTAATTTCGAACCGGTGG
Forkhead box protein O3 R	AGTCATAAATCTGGGAGAGCGTG
Glutamine synthetase F	AAATGCGAGTGTTCCTCCAAAGA
Glutamine synthetase R	GTCCCGTTTTTCAGGCTTCATTT
Metallothionein 1/2 F	TCCCATCAATTGGTTTGTGTTCG
Metallothionein 1/2 R	CAGTTCTTAGCGCAGTCATCAG
Vitellogenin F	GAAGTTAGCGGAGATCTGAGGT
Vitellogenin R	CCTCGTTGACCAATCTTGAGAG
Groucho F	AAGATCAAGCGAGAAGATGGACA
Groucho R	CTACAAGAACCTCCCGAACCAT
Cathepsin L F	GCTCACTTCCCTGAGGCCCCCAG
Cathepsin L R	GTTGCAACCGCTGTTTTCCTTT
EIF F	CATGGATGTACCTGTGGTGAAAC
EIF R	CTGTCAGCAGAAGGTCCTCATTA

## Sheet: Table S2. Sequencing data stati
Table S2. Sequencing data statistics and quality control
Sample	ReadSum	BaseSum	GC(%)	Q30(%)	reads aligned (%)
ConG1	25260567	7578170100	41.14	92.13	0.8783
ConG2	39042108	11712632400	40.24	92.22	0.8805
ConG3	27278239	8183471700	41.2	90.52	0.8705
ExpG1	25637887	7691366100	40.9	92.85	0.8985
ExpG2	26838152	8051445600	41.11	92.58	0.8869
ExpG3	20644238	6193271400	40.77	92.49	0.8875
ConM1	33661878	10098563400	48.08	92.74	0.9242
ConM2	29126299	8737889700	46.69	92.56	0.9212
ConM3	36279508	10883852400	47.13	92.86	0.9222
ExpM1	22613280	6783984000	47.05	92.84	0.9224
ExpM2	21873791	6562137300	47.38	93.07	0.9248
ExpM3	21106455	6331936500	46.59	92.75	0.923
ConO1	29947673	8984301900	41.17	92.69	0.8804
ConO2	25712750	7713825000	41.14	92.47	0.8821
ConO3	31112228	9333668400	40.39	92.39	0.8835
ExpO1	28522681	8556804300	39.89	92.33	0.8862
ExpO2	22720816	6816244800	39.91	92.45	0.8818
ExpO3	21680950	6504285000	40.01	92.83	0.8908
