# Supplementary material for: Identification of genes regulated by 20-Hydroxyecdysone in Macrobrachium nipponense using comparative transcriptomic analysis
Source: BMC Genomics. 2024 Jan 5;25:35. doi: 10.1186/s12864-023-09927-9 (PMC10768235; doi:10.1186/s12864-023-09927-9)
Supplement: Supplementary file 1 — Additional file 1. [file 12864_2023_9927_MOESM1_ESM.zip › Supplementary Information/List of DEGs.xlsx]

## Sheet: ConG vs ExpG
#id	log2FoldChange	pvalue	qvalue	significant
maker-3420_pilon_pilon_pilon-augustus-gene-0.54-mRNA-1	4.55808	2.08228e-55	5.60239e-51	up
maker-21318_pilon_pilon_pilon-augustus-gene-0.2-mRNA-1	4.04065	9.11521e-36	1.22622e-31	up
maker-77328_pilon_pilon_pilon-augustus-gene-0.1-mRNA-1	2.08833	1.45918e-31	1.30864e-27	up
maker-2594_pilon_pilon_pilon-augustus-gene-5.10-mRNA-1	3.33309	1.67314e-28	1.1254e-24	up
augustus-8874_pilon_pilon_pilon-processed-gene-1.22-mRNA-1	4.49726	1.04714e-23	5.63464e-20	up
augustus-15028_pilon_pilon_pilon-processed-gene-0.1-mRNA-1	2.06347	2.41825e-23	1.08438e-19	up
maker-8626_pilon_pilon_pilon-augustus-gene-0.17-mRNA-1	4.70182	3.58678e-23	1.3786e-19	up
augustus-23704_pilon_pilon_pilon-processed-gene-0.4-mRNA-1	5.15759	9.71295e-23	3.26659e-19	up
augustus-2280_pilon_pilon_pilon-processed-gene-0.3-mRNA-1	2.02702	2.03732e-22	6.09045e-19	up
augustus-44058_pilon_pilon_pilon-processed-gene-0.3-mRNA-1	2.14642	1.0747e-21	2.89148e-18	up
QX_newGene_44492	1.65375	1.21786e-21	2.97877e-18	up
augustus-648_pilon_pilon_pilon-processed-gene-0.18-mRNA-1	3.14935	1.65483e-21	3.71026e-18	up
augustus-50644_pilon_pilon_pilon-processed-gene-0.0-mRNA-1	2.10954	2.28348e-21	4.59282e-18	up
maker-17664_pilon_pilon_pilon-augustus-gene-0.18-mRNA-1	2.91971	2.38987e-21	4.59282e-18	up
maker-886_pilon_pilon_pilon-augustus-gene-2.3-mRNA-1	2.82505	1.10311e-20	1.97861e-17	up
QX_newGene_51897	-1.37719	3.8879e-20	6.53775e-17	down
augustus-16760_pilon_pilon_pilon-processed-gene-0.1-mRNA-1	2.96519	1.45685e-19	2.30568e-16	up
maker-5040_pilon_pilon_pilon-augustus-gene-3.9-mRNA-1	-1.87745	1.56184e-19	2.33452e-16	down
augustus-30582_pilon_pilon_pilon-processed-gene-0.6-mRNA-1	-10.8549	3.252e-19	4.605e-16	down
QX_newGene_800	-2.41774	3.82568e-19	5.14649e-16	down
maker-45164_pilon_pilon_pilon-augustus-gene-0.4-mRNA-1	10.904	4.09713e-19	5.2492e-16	up
maker-25786_pilon_pilon_pilon-augustus-gene-0.5-mRNA-1	3.23474	5.17616e-19	6.32287e-16	up
maker-2242_pilon_pilon_pilon-augustus-gene-0.36-mRNA-1	-1.72129	5.40517e-19	6.32287e-16	down
QX_newGene_45754	2.14393	5.68807e-19	6.37657e-16	up
augustus-17100_pilon_pilon_pilon-processed-gene-0.7-mRNA-1	1.57686	1.18332e-18	1.2403e-15	up
maker-72216_pilon_pilon_pilon-augustus-gene-0.10-mRNA-1	1.37944	1.19858e-18	1.2403e-15	up
maker-29160_pilon_pilon_pilon-augustus-gene-0.20-mRNA-1	-2.55854	2.86741e-18	2.75684e-15	down
maker-4596_pilon_pilon_pilon-augustus-gene-1.72-mRNA-1	2.47734	2.86904e-18	2.75684e-15	up
augustus-13554_pilon_pilon_pilon-processed-gene-0.5-mRNA-1	2.89056	3.74161e-18	3.47131e-15	up
maker-8668_pilon_pilon_pilon-augustus-gene-0.10-mRNA-1	1.79454	4.26598e-18	3.82587e-15	up
maker-8076_pilon_pilon_pilon-augustus-gene-0.4-mRNA-1	1.57329	1.10567e-17	9.59613e-15	up
augustus-5276_pilon_pilon_pilon-processed-gene-0.3-mRNA-1	10.6705	1.52204e-17	1.2797e-14	up
QX_newGene_29745	3.10436	3.31507e-17	2.70278e-14	up
augustus-2342_pilon_pilon_pilon-processed-gene-3.0-mRNA-1	-10.2214	5.65105e-17	4.47181e-14	down
maker-13202_pilon_pilon_pilon-augustus-gene-0.14-mRNA-1	2.09731	6.53611e-17	5.0244e-14	up
maker-3890_pilon_pilon_pilon-augustus-gene-0.52-mRNA-1	2.1332	9.6307e-17	7.07991e-14	up
augustus-17208_pilon_pilon_pilon-processed-gene-0.1-mRNA-1	-10.195	9.73635e-17	7.07991e-14	down
augustus-44374_pilon_pilon_pilon-processed-gene-0.0-mRNA-1	3.57473	1.99981e-16	1.41592e-13	up
QX_newGene_11058	10.5352	2.16093e-16	1.49077e-13	up
QX_newGene_42705	10.9222	2.71653e-16	1.82721e-13	up
augustus-1002_pilon_pilon_pilon-processed-gene-0.6-mRNA-1	1.37815	3.34935e-16	2.19791e-13	up
maker-278_pilon_pilon_pilon-augustus-gene-0.37-mRNA-1	-10.0261	3.62017e-16	2.31906e-13	down
maker-4458_pilon_pilon_pilon-augustus-gene-1.63-mRNA-1	1.29084	5.04184e-16	3.15467e-13	up
augustus-5270_pilon_pilon_pilon-processed-gene-0.4-mRNA-1	5.32496	8.25129e-16	5.04548e-13	up
maker-3454_pilon_pilon_pilon-augustus-gene-1.24-mRNA-1	1.82351	1.00493e-15	6.00836e-13	up
augustus-23434_pilon_pilon_pilon-processed-gene-0.0-mRNA-1	2.43191	1.10032e-15	6.43567e-13	up
QX_newGene_2418	2.32556	1.56434e-15	8.95501e-13	up
augustus-1384_pilon_pilon_pilon-processed-gene-2.9-mRNA-1	1.38449	1.93273e-15	1.08333e-12	up
maker-2972_pilon_pilon_pilon-augustus-gene-0.13-mRNA-1	2.60408	2.1735e-15	1.19343e-12	up
augustus-29718_pilon_pilon_pilon-processed-gene-0.2-mRNA-1	2.82906	2.63843e-15	1.41974e-12	up
maker-60216_pilon_pilon_pilon-augustus-gene-0.6-mRNA-1	3.20252	2.71571e-15	1.43267e-12	up
augustus-15000_pilon_pilon_pilon-processed-gene-0.1-mRNA-1	10.1453	3.91804e-15	2.02721e-12	up
maker-13010_pilon_pilon_pilon-augustus-gene-1.13-mRNA-1	2.70341	6.41731e-15	3.25769e-12	up
maker-3188_pilon_pilon_pilon-augustus-gene-0.31-mRNA-1	1.26251	8.15167e-15	4.06149e-12	up
augustus-46486_pilon_pilon_pilon-processed-gene-0.0-mRNA-1	4.45519	1.13602e-14	5.55722e-12	up
maker-3572_pilon_pilon_pilon-augustus-gene-1.14-mRNA-1	4.97994	2.13827e-14	1.02732e-11	up
augustus-25304_pilon_pilon_pilon-processed-gene-0.0-mRNA-1	2.94829	3.54214e-14	1.67195e-11	up
maker-16054_pilon_pilon_pilon-augustus-gene-0.15-mRNA-1	2.55034	4.56684e-14	2.11846e-11	up
augustus-35226_pilon_pilon_pilon-processed-gene-0.16-mRNA-1	9.79111	6.43492e-14	2.93443e-11	up
maker-10576_pilon_pilon_pilon-augustus-gene-4.14-mRNA-1	9.60823	1.10854e-13	4.90792e-11	up
augustus-24948_pilon_pilon_pilon-processed-gene-0.8-mRNA-1	2.82774	1.11274e-13	4.90792e-11	up
augustus-11304_pilon_pilon_pilon-processed-gene-0.0-mRNA-1	2.13189	1.50595e-13	6.53511e-11	up
augustus-25664_pilon_pilon_pilon-processed-gene-1.0-mRNA-1	5.44438	1.95794e-13	8.36163e-11	up
maker-12364_pilon_pilon_pilon-augustus-gene-0.6-mRNA-1	1.631	2.04287e-13	8.58804e-11	up
augustus-1384_pilon_pilon_pilon-processed-gene-2.10-mRNA-1	1.67698	2.15961e-13	8.93911e-11	up
QX_newGene_45534	-1.97371	3.51267e-13	1.43195e-10	down
maker-3188_pilon_pilon_pilon-augustus-gene-0.33-mRNA-1	1.70911	4.53527e-13	1.82122e-10	up
maker-81672_pilon_pilon_pilon-augustus-gene-0.7-mRNA-1	-9.47122	4.74741e-13	1.87837e-10	down
maker-3148_pilon_pilon_pilon-augustus-gene-0.3-mRNA-1	4.33722	5.4105e-13	2.1097e-10	up
maker-5604_pilon_pilon_pilon-augustus-gene-0.11-mRNA-1	2.68623	7.98939e-13	3.07078e-10	up
maker-6234_pilon_pilon_pilon-augustus-gene-0.10-mRNA-1	3.07135	8.35505e-13	3.16609e-10	up
maker-20496_pilon_pilon_pilon-augustus-gene-0.3-mRNA-1	1.38864	1.08056e-12	3.97615e-10	up
maker-30226_pilon_pilon_pilon-augustus-gene-0.24-mRNA-1	1.38879	1.0824e-12	3.97615e-10	up
maker-40856_pilon_pilon_pilon-augustus-gene-0.13-mRNA-1	1.29013	1.09361e-12	3.97615e-10	up
maker-7976_pilon_pilon_pilon-augustus-gene-0.24-mRNA-1	1.56452	1.11646e-12	4.00512e-10	up
augustus-3188_pilon_pilon_pilon-processed-gene-0.14-mRNA-1	1.26606	1.15586e-12	4.09041e-10	up
maker-1772_pilon_pilon_pilon-augustus-gene-5.11-mRNA-1	-1.56768	1.17064e-12	4.09041e-10	down
maker-14284_pilon_pilon_pilon-augustus-gene-1.12-mRNA-1	2.72167	1.27009e-12	4.381e-10	up
maker-4396_pilon_pilon_pilon-augustus-gene-0.13-mRNA-1	9.17857	1.45906e-12	4.96911e-10	up
maker-36076_pilon_pilon_pilon-augustus-gene-0.20-mRNA-1	1.49723	1.52195e-12	5.11526e-10	up
maker-31594_pilon_pilon_pilon-augustus-gene-0.12-mRNA-1	1.05508	1.54e-12	5.11526e-10	up
augustus-5998_pilon_pilon_pilon-processed-gene-1.31-mRNA-1	2.35651	1.95937e-12	6.42889e-10	up
maker-1070_pilon_pilon_pilon-augustus-gene-0.7-mRNA-1	1.48385	1.98662e-12	6.43975e-10	up
augustus-794_pilon_pilon_pilon-processed-gene-0.13-mRNA-1	3.41102	2.14855e-12	6.88177e-10	up
maker-2120_pilon_pilon_pilon-augustus-gene-0.6-mRNA-1	-1.51706	2.2302e-12	7.05924e-10	down
maker-33780_pilon_pilon_pilon-augustus-gene-0.5-mRNA-1	8.92221	2.42883e-12	7.59857e-10	up
maker-3188_pilon_pilon_pilon-augustus-gene-0.32-mRNA-1	1.20543	2.6836e-12	8.2991e-10	up
augustus-4272_pilon_pilon_pilon-processed-gene-2.15-mRNA-1	6.26915	2.86387e-12	8.75597e-10	up
augustus-66874_pilon_pilon_pilon-processed-gene-0.12-mRNA-1	1.7238	3.81267e-12	1.15258e-09	up
QX_newGene_52393	1.88018	3.87086e-12	1.15717e-09	up
maker-12042_pilon_pilon_pilon-augustus-gene-2.4-mRNA-1	3.22946	4.0736e-12	1.2044e-09	up
QX_newGene_40213	-1.46813	5.18876e-12	1.51743e-09	down
QX_newGene_10954	3.24798	5.35181e-12	1.54829e-09	up
augustus-9012_pilon_pilon_pilon-processed-gene-1.4-mRNA-1	8.90417	5.44802e-12	1.55935e-09	up
maker-27152_pilon_pilon_pilon-augustus-gene-0.7-mRNA-1	1.89154	5.7336e-12	1.60957e-09	up
augustus-43186_pilon_pilon_pilon-processed-gene-0.13-mRNA-1	-1.34931	5.75933e-12	1.60957e-09	down
maker-82394_pilon_pilon_pilon-augustus-gene-0.1-mRNA-1	2.73136	5.80294e-12	1.60957e-09	up
augustus-10992_pilon_pilon_pilon-processed-gene-3.3-mRNA-1	8.99422	5.90448e-12	1.62102e-09	up
augustus-21292_pilon_pilon_pilon-processed-gene-0.1-mRNA-1	9.27382	7.62396e-12	2.07195e-09	up
QX_newGene_31983	3.10945	1.31003e-11	3.52462e-09	up
maker-504_pilon_pilon_pilon-augustus-gene-0.46-mRNA-1	-8.70576	1.36461e-11	3.60138e-09	down
maker-11180_pilon_pilon_pilon-augustus-gene-0.17-mRNA-1	1.22185	1.36533e-11	3.60138e-09	up
maker-1416_pilon_pilon_pilon-augustus-gene-0.18-mRNA-1	1.12096	1.64986e-11	4.30966e-09	up
maker-4396_pilon_pilon_pilon-augustus-gene-0.11-mRNA-1	8.92838	1.84032e-11	4.76095e-09	up
augustus-33780_pilon_pilon_pilon-processed-gene-0.2-mRNA-1	8.79438	1.85813e-11	4.76123e-09	up
maker-32282_pilon_pilon_pilon-augustus-gene-0.39-mRNA-1	-1.38923	2.58785e-11	6.56849e-09	down
maker-2048_pilon_pilon_pilon-augustus-gene-5.43-mRNA-1	-2.1103	2.69107e-11	6.76666e-09	down
maker-8472_pilon_pilon_pilon-augustus-gene-1.21-mRNA-1	3.99579	3.00428e-11	7.48427e-09	up
maker-8726_pilon_pilon_pilon-augustus-gene-0.24-mRNA-1	2.6406	3.24495e-11	8.00966e-09	up
augustus-32102_pilon_pilon_pilon-processed-gene-0.6-mRNA-1	1.15057	3.44788e-11	8.4332e-09	up
maker-21704_pilon_pilon_pilon-augustus-gene-0.21-mRNA-1	-2.65074	5.45212e-11	1.32153e-08	down
augustus-26192_pilon_pilon_pilon-processed-gene-0.5-mRNA-1	-2.24466	5.53063e-11	1.32859e-08	down
maker-35226_pilon_pilon_pilon-augustus-gene-0.18-mRNA-1	1.73543	5.61558e-11	1.33705e-08	up
augustus-27028_pilon_pilon_pilon-processed-gene-0.7-mRNA-1	1.05386	5.84762e-11	1.37706e-08	up
maker-27280_pilon_pilon_pilon-augustus-gene-0.14-mRNA-1	2.60056	5.88596e-11	1.37706e-08	up
augustus-24232_pilon_pilon_pilon-processed-gene-0.0-mRNA-1	1.66187	6.23756e-11	1.43617e-08	up
maker-1854_pilon_pilon_pilon-augustus-gene-0.27-mRNA-1	-8.50659	6.24536e-11	1.43617e-08	down
augustus-41482_pilon_pilon_pilon-processed-gene-0.6-mRNA-1	8.99494	6.55641e-11	1.49492e-08	up
maker-4584_pilon_pilon_pilon-augustus-gene-0.13-mRNA-1	1.25988	6.82482e-11	1.54304e-08	up
maker-1772_pilon_pilon_pilon-augustus-gene-5.12-mRNA-1	-1.80925	7.02672e-11	1.56274e-08	down
augustus-11424_pilon_pilon_pilon-processed-gene-1.0-mRNA-1	8.53582	7.02813e-11	1.56274e-08	up
maker-41596_pilon_pilon_pilon-augustus-gene-0.17-mRNA-1	-8.5455	7.13406e-11	1.57329e-08	down
augustus-44836_pilon_pilon_pilon-processed-gene-0.2-mRNA-1	-21.5427	7.21326e-11	1.57783e-08	down
maker-4380_pilon_pilon_pilon-augustus-gene-0.12-mRNA-1	3.97351	7.45645e-11	1.61787e-08	up
QX_newGene_10195	1.60393	7.59179e-11	1.63406e-08	up
augustus-30404_pilon_pilon_pilon-processed-gene-0.6-mRNA-1	1.83473	9.2592e-11	1.97577e-08	up
maker-27732_pilon_pilon_pilon-augustus-gene-0.3-mRNA-1	-21.5008	9.3997e-11	1.97577e-08	down
maker-21978_pilon_pilon_pilon-augustus-gene-0.3-mRNA-1	-21.5008	9.3997e-11	1.97577e-08	down
maker-46856_pilon_pilon_pilon-augustus-gene-0.15-mRNA-1	1.28914	1.04193e-10	2.14749e-08	up
maker-4404_pilon_pilon_pilon-augustus-gene-0.20-mRNA-1	-21.4785	1.04561e-10	2.14749e-08	down
QX_newGene_44460	-21.4785	1.04561e-10	2.14749e-08	down
augustus-41088_pilon_pilon_pilon-processed-gene-0.5-mRNA-1	4.05078	1.05375e-10	2.14782e-08	up
maker-2216_pilon_pilon_pilon-augustus-gene-0.3-mRNA-1	1.37371	1.09195e-10	2.20895e-08	up
augustus-12770_pilon_pilon_pilon-processed-gene-1.0-mRNA-1	8.45244	1.20336e-10	2.41615e-08	up
augustus-2622_pilon_pilon_pilon-processed-gene-0.1-mRNA-1	8.52983	1.2217e-10	2.43481e-08	up
maker-29334_pilon_pilon_pilon-augustus-gene-0.27-mRNA-1	1.62647	1.28317e-10	2.5385e-08	up
augustus-19526_pilon_pilon_pilon-processed-gene-0.5-mRNA-1	2.79112	1.29755e-10	2.54646e-08	up
maker-8120_pilon_pilon_pilon-augustus-gene-0.5-mRNA-1	-21.4301	1.30612e-10	2.54646e-08	down
QX_newGene_46533	-2.0809	1.36204e-10	2.62096e-08	down
augustus-8076_pilon_pilon_pilon-processed-gene-5.7-mRNA-1	1.28929	1.36382e-10	2.62096e-08	up
maker-58896_pilon_pilon_pilon-augustus-gene-0.4-mRNA-1	-21.4034	1.46889e-10	2.80287e-08	down
maker-9602_pilon_pilon_pilon-augustus-gene-0.5-mRNA-1	-21.4066	1.55876e-10	2.95341e-08	down
maker-35846_pilon_pilon_pilon-augustus-gene-0.6-mRNA-1	1.72296	1.66643e-10	3.13533e-08	up
augustus-21560_pilon_pilon_pilon-processed-gene-0.11-mRNA-1	2.20533	1.89251e-10	3.53597e-08	up
QX_newGene_24667	2.27923	2.67665e-10	4.96658e-08	up
augustus-53726_pilon_pilon_pilon-processed-gene-0.9-mRNA-1	8.67071	2.81687e-10	5.19096e-08	up
augustus-11488_pilon_pilon_pilon-processed-gene-0.14-mRNA-1	1.70152	2.84309e-10	5.20362e-08	up
augustus-21928_pilon_pilon_pilon-processed-gene-0.1-mRNA-1	2.17774	3.01284e-10	5.47705e-08	up
maker-26900_pilon_pilon_pilon-augustus-gene-0.9-mRNA-1	1.51354	3.23387e-10	5.80049e-08	up
QX_newGene_5310	8.36101	3.30446e-10	5.87603e-08	up
QX_newGene_680	1.41921	3.31967e-10	5.87603e-08	up
QX_newGene_19637	20.7813	3.51882e-10	6.18784e-08	up
maker-3420_pilon_pilon_pilon-augustus-gene-0.58-mRNA-1	4.35746	3.6024e-10	6.29368e-08	up
QX_newGene_49167	2.86398	4.36679e-10	7.57991e-08	up
maker-35916_pilon_pilon_pilon-augustus-gene-0.3-mRNA-1	-1.37439	5.36592e-10	9.25449e-08	down
maker-7720_pilon_pilon_pilon-augustus-gene-0.16-mRNA-1	2.01703	5.904e-10	1.01176e-07	up
maker-39282_pilon_pilon_pilon-augustus-gene-0.25-mRNA-1	-8.18823	6.1878e-10	1.05369e-07	down
augustus-848_pilon_pilon_pilon-processed-gene-0.4-mRNA-1	9.52698	6.51278e-10	1.10205e-07	up
maker-48218_pilon_pilon_pilon-augustus-gene-0.1-mRNA-1	1.96	6.60302e-10	1.11034e-07	up
maker-25664_pilon_pilon_pilon-augustus-gene-0.4-mRNA-1	3.16553	7.53823e-10	1.25973e-07	up
maker-53464_pilon_pilon_pilon-augustus-gene-0.9-mRNA-1	1.39391	7.68349e-10	1.27608e-07	up
maker-28740_pilon_pilon_pilon-augustus-gene-0.8-mRNA-1	1.1291	8.14256e-10	1.34402e-07	up
QX_newGene_38677	8.32295	8.83844e-10	1.44745e-07	up
augustus-29768_pilon_pilon_pilon-processed-gene-0.10-mRNA-1	5.71156	8.87676e-10	1.44745e-07	up
maker-22858_pilon_pilon_pilon-augustus-gene-0.15-mRNA-1	1.61943	9.14464e-10	1.48215e-07	up
maker-12408_pilon_pilon_pilon-augustus-gene-1.16-mRNA-1	-1.06562	9.84568e-10	1.58622e-07	down
QX_newGene_48626	1.05857	1.00073e-09	1.60265e-07	up
augustus-35358_pilon_pilon_pilon-processed-gene-0.3-mRNA-1	3.91146	1.03342e-09	1.64522e-07	up
maker-35454_pilon_pilon_pilon-augustus-gene-0.23-mRNA-1	1.2779	1.11706e-09	1.76792e-07	up
maker-542_pilon_pilon_pilon-augustus-gene-0.36-mRNA-1	1.90193	1.15181e-09	1.81225e-07	up
QX_newGene_40342	2.53682	1.27091e-09	1.98801e-07	up
maker-55260_pilon_pilon_pilon-augustus-gene-0.3-mRNA-1	3.0552	1.41431e-09	2.19953e-07	up
maker-7682_pilon_pilon_pilon-augustus-gene-0.11-mRNA-1	1.429	1.73709e-09	2.68601e-07	up
maker-11312_pilon_pilon_pilon-augustus-gene-0.12-mRNA-1	2.19711	1.8367e-09	2.82379e-07	up
maker-27360_pilon_pilon_pilon-augustus-gene-0.4-mRNA-1	2.522	1.92942e-09	2.94949e-07	up
maker-13884_pilon_pilon_pilon-augustus-gene-0.20-mRNA-1	1.57309	2.10614e-09	3.20145e-07	up
maker-2548_pilon_pilon_pilon-augustus-gene-0.35-mRNA-1	1.94989	2.24032e-09	3.38628e-07	up
QX_newGene_22816	1.28397	2.9349e-09	4.41137e-07	up
maker-2660_pilon_pilon_pilon-augustus-gene-1.4-mRNA-1	8.1503	3.23951e-09	4.84217e-07	up
maker-2964_pilon_pilon_pilon-augustus-gene-0.4-mRNA-1	8.51399	3.40019e-09	5.05426e-07	up
augustus-4470_pilon_pilon_pilon-processed-gene-2.14-mRNA-1	1.64151	3.46875e-09	5.12785e-07	up
maker-3006_pilon_pilon_pilon-augustus-gene-5.6-mRNA-1	8.08783	3.50805e-09	5.15759e-07	up
QX_newGene_46532	-1.54724	3.74094e-09	5.45851e-07	down
augustus-4468_pilon_pilon_pilon-processed-gene-0.22-mRNA-1	1.42082	3.7533e-09	5.45851e-07	up
augustus-14380_pilon_pilon_pilon-processed-gene-0.1-mRNA-1	1.40864	4.06846e-09	5.88505e-07	up
maker-11060_pilon_pilon_pilon-augustus-gene-2.14-mRNA-1	1.1242	4.16539e-09	5.99303e-07	up
augustus-18656_pilon_pilon_pilon-processed-gene-0.21-mRNA-1	7.96424	5.07482e-09	7.26266e-07	up
maker-44918_pilon_pilon_pilon-augustus-gene-0.15-mRNA-1	8.3531	5.26153e-09	7.49003e-07	up
augustus-6402_pilon_pilon_pilon-processed-gene-1.0-mRNA-1	2.87565	5.34214e-09	7.56476e-07	up
augustus-8132_pilon_pilon_pilon-processed-gene-0.11-mRNA-1	1.86177	6.22015e-09	8.76194e-07	up
maker-3574_pilon_pilon_pilon-augustus-gene-0.15-mRNA-1	1.57934	6.49392e-09	9.09995e-07	up
maker-30068_pilon_pilon_pilon-augustus-gene-0.11-mRNA-1	1.42477	6.95709e-09	9.69847e-07	up
maker-13684_pilon_pilon_pilon-augustus-gene-0.6-mRNA-1	-1.24872	7.42066e-09	1.02914e-06	down
maker-668_pilon_pilon_pilon-augustus-gene-2.6-mRNA-1	1.42985	7.69938e-09	1.06232e-06	up
maker-27620_pilon_pilon_pilon-augustus-gene-0.16-mRNA-1	-1.88033	7.82268e-09	1.07382e-06	down
augustus-10974_pilon_pilon_pilon-processed-gene-0.4-mRNA-1	8.21158	7.9375e-09	1.08405e-06	up
maker-56444_pilon_pilon_pilon-augustus-gene-0.6-mRNA-1	8.20615	8.14563e-09	1.10686e-06	up
maker-6622_pilon_pilon_pilon-augustus-gene-0.16-mRNA-1	8.31763	8.30253e-09	1.12251e-06	up
augustus-2102_pilon_pilon_pilon-processed-gene-0.5-mRNA-1	-7.83875	8.57029e-09	1.15292e-06	down
maker-50726_pilon_pilon_pilon-augustus-gene-0.10-mRNA-1	-1.6172	9.08858e-09	1.21656e-06	down
augustus-7926_pilon_pilon_pilon-processed-gene-1.3-mRNA-1	-8.19281	9.14097e-09	1.21751e-06	down
maker-3262_pilon_pilon_pilon-augustus-gene-1.13-mRNA-1	-3.02941	9.89966e-09	1.31207e-06	down
maker-8584_pilon_pilon_pilon-augustus-gene-2.52-mRNA-1	-2.37579	1.00882e-08	1.33051e-06	down
maker-27720_pilon_pilon_pilon-augustus-gene-0.30-mRNA-1	-2.03386	1.11767e-08	1.46687e-06	down
augustus-1240_pilon_pilon_pilon-processed-gene-0.11-mRNA-1	3.34309	1.2382e-08	1.61718e-06	up
maker-10126_pilon_pilon_pilon-augustus-gene-0.11-mRNA-1	1.01938	1.28155e-08	1.66545e-06	up
QX_newGene_3286	8.26838	1.28754e-08	1.66545e-06	up
maker-3444_pilon_pilon_pilon-augustus-gene-1.23-mRNA-1	1.14425	1.32428e-08	1.70478e-06	up
QX_newGene_23925	-2.08123	1.35448e-08	1.73535e-06	down
augustus-15556_pilon_pilon_pilon-processed-gene-0.1-mRNA-1	8.03589	1.3675e-08	1.74373e-06	up
maker-38194_pilon_pilon_pilon-augustus-gene-0.11-mRNA-1	1.32496	1.37803e-08	1.74886e-06	up
augustus-1188_pilon_pilon_pilon-processed-gene-2.12-mRNA-1	-4.47435	1.43755e-08	1.81584e-06	down
maker-27998_pilon_pilon_pilon-augustus-gene-0.12-mRNA-1	2.22683	1.87841e-08	2.36161e-06	up
maker-11852_pilon_pilon_pilon-augustus-gene-0.27-mRNA-1	1.20202	1.94382e-08	2.42123e-06	up
augustus-6886_pilon_pilon_pilon-processed-gene-0.1-mRNA-1	1.52214	2.2493e-08	2.77603e-06	up
maker-13170_pilon_pilon_pilon-augustus-gene-0.17-mRNA-1	1.28524	2.2717e-08	2.79088e-06	up
maker-20118_pilon_pilon_pilon-augustus-gene-0.17-mRNA-1	1.21578	2.29827e-08	2.81068e-06	up
augustus-9162_pilon_pilon_pilon-processed-gene-1.14-mRNA-1	-7.66177	2.66465e-08	3.244e-06	down
QX_newGene_37373	1.91363	2.81097e-08	3.40672e-06	up
augustus-2716_pilon_pilon_pilon-processed-gene-0.3-mRNA-1	-1.76443	3.07188e-08	3.70622e-06	down
QX_newGene_33927	-1.34047	3.2447e-08	3.87994e-06	down
QX_newGene_52549	1.17709	3.46472e-08	4.10653e-06	up
QX_newGene_23623	-3.10751	3.63484e-08	4.28927e-06	down
maker-20634_pilon_pilon_pilon-augustus-gene-0.57-mRNA-1	8.83691	3.96355e-08	4.63649e-06	up
QX_newGene_13288	6.15004	4.26044e-08	4.96222e-06	up
maker-69722_pilon_pilon_pilon-augustus-gene-0.2-mRNA-1	7.70478	4.31873e-08	5.00843e-06	up
maker-4242_pilon_pilon_pilon-augustus-gene-0.9-mRNA-1	2.41861	4.53793e-08	5.19545e-06	up
maker-2048_pilon_pilon_pilon-augustus-gene-5.42-mRNA-1	-2.05925	4.62589e-08	5.27372e-06	down
maker-484_pilon_pilon_pilon-augustus-gene-0.31-mRNA-1	1.37041	4.68019e-08	5.3131e-06	up
maker-49754_pilon_pilon_pilon-augustus-gene-0.22-mRNA-1	1.40175	4.96653e-08	5.60973e-06	up
maker-8088_pilon_pilon_pilon-augustus-gene-1.20-mRNA-1	3.21933	4.98318e-08	5.60973e-06	up
augustus-20190_pilon_pilon_pilon-processed-gene-0.1-mRNA-1	3.2117	5.71218e-08	6.40359e-06	up
QX_newGene_37177	7.64808	6.06318e-08	6.76887e-06	up
maker-12584_pilon_pilon_pilon-augustus-gene-0.13-mRNA-1	8.21732	6.35172e-08	7.04327e-06	up
maker-2604_pilon_pilon_pilon-augustus-gene-0.16-mRNA-1	-1.75728	6.36133e-08	7.04327e-06	down
QX_newGene_29307	-2.07579	6.41604e-08	7.07473e-06	down
QX_newGene_10942	8.43944	6.44384e-08	7.07639e-06	up
maker-21704_pilon_pilon_pilon-augustus-gene-0.20-mRNA-1	-2.39454	7.15392e-08	7.82424e-06	down
maker-8076_pilon_pilon_pilon-augustus-gene-1.3-mRNA-1	1.5435	7.19345e-08	7.83562e-06	up
maker-2048_pilon_pilon_pilon-augustus-gene-5.52-mRNA-1	-2.1521	7.51492e-08	8.15278e-06	down
maker-11494_pilon_pilon_pilon-augustus-gene-1.41-mRNA-1	1.04508	7.95594e-08	8.59657e-06	up
maker-42370_pilon_pilon_pilon-augustus-gene-0.12-mRNA-1	1.16643	8.13798e-08	8.75809e-06	up
maker-2048_pilon_pilon_pilon-augustus-gene-5.53-mRNA-1	-1.97199	8.22478e-08	8.81624e-06	down
maker-26504_pilon_pilon_pilon-augustus-gene-0.50-mRNA-1	-2.60522	8.96235e-08	9.53091e-06	down
QX_newGene_40290	1.09123	9.31525e-08	9.8672e-06	up
maker-81576_pilon_pilon_pilon-augustus-gene-0.26-mRNA-1	-1.8581	9.4659e-08	9.98745e-06	down
maker-58724_pilon_pilon_pilon-augustus-gene-0.17-mRNA-1	7.5192	9.78319e-08	1.02721e-05	up
maker-45306_pilon_pilon_pilon-augustus-gene-0.34-mRNA-1	1.78112	9.81208e-08	1.02721e-05	up
augustus-12106_pilon_pilon_pilon-processed-gene-0.11-mRNA-1	1.65733	1.07639e-07	1.12249e-05	up
maker-6982_pilon_pilon_pilon-augustus-gene-1.25-mRNA-1	1.48665	1.13123e-07	1.17513e-05	up
maker-18616_pilon_pilon_pilon-augustus-gene-0.27-mRNA-1	1.32558	1.14273e-07	1.1825e-05	up
maker-2972_pilon_pilon_pilon-augustus-gene-0.10-mRNA-1	1.9173	1.16208e-07	1.19792e-05	up
QX_newGene_32211	2.1397	1.17629e-07	1.20794e-05	up
maker-19178_pilon_pilon_pilon-augustus-gene-0.9-mRNA-1	1.88192	1.26083e-07	1.28984e-05	up
maker-18234_pilon_pilon_pilon-augustus-gene-0.1-mRNA-1	1.81852	1.40579e-07	1.42728e-05	up
augustus-14984_pilon_pilon_pilon-processed-gene-0.1-mRNA-1	1.20563	1.52771e-07	1.54523e-05	up
maker-12228_pilon_pilon_pilon-augustus-gene-1.59-mRNA-1	1.26296	1.60332e-07	1.61563e-05	up
maker-7792_pilon_pilon_pilon-augustus-gene-0.39-mRNA-1	-1.25675	1.61392e-07	1.62025e-05	down
augustus-5210_pilon_pilon_pilon-processed-gene-2.18-mRNA-1	-1.84673	1.69308e-07	1.69173e-05	down
maker-20506_pilon_pilon_pilon-augustus-gene-0.17-mRNA-1	-1.11444	1.6977e-07	1.69173e-05	down
maker-15676_pilon_pilon_pilon-augustus-gene-0.20-mRNA-1	1.22983	1.77589e-07	1.75663e-05	up
maker-26456_pilon_pilon_pilon-augustus-gene-0.4-mRNA-1	-1.30393	1.79942e-07	1.77338e-05	down
QX_newGene_36212	1.29008	1.87579e-07	1.83521e-05	up
maker-1078_pilon_pilon_pilon-augustus-gene-1.38-mRNA-1	7.88832	1.98677e-07	1.92975e-05	up
QX_newGene_49923	-7.74726	2.03418e-07	1.96869e-05	down
augustus-12182_pilon_pilon_pilon-processed-gene-0.19-mRNA-1	1.78557	2.05373e-07	1.98049e-05	up
maker-26376_pilon_pilon_pilon-augustus-gene-0.3-mRNA-1	-7.40052	2.16916e-07	2.08433e-05	down
augustus-6486_pilon_pilon_pilon-processed-gene-0.15-mRNA-1	1.60316	2.2734e-07	2.17672e-05	up
maker-12320_pilon_pilon_pilon-augustus-gene-0.6-mRNA-1	-7.02237	2.31337e-07	2.20713e-05	down
QX_newGene_16978	2.77833	2.32175e-07	2.20731e-05	up
maker-21598_pilon_pilon_pilon-augustus-gene-0.10-mRNA-1	1.27058	2.33912e-07	2.2086e-05	up
maker-34300_pilon_pilon_pilon-augustus-gene-0.11-mRNA-1	-1.38569	2.33953e-07	2.2086e-05	down
maker-69630_pilon_pilon_pilon-augustus-gene-0.2-mRNA-1	1.78014	2.44087e-07	2.29621e-05	up
QX_newGene_46601	1.32615	2.46192e-07	2.30794e-05	up
QX_newGene_11565	1.40541	2.65541e-07	2.4721e-05	up
QX_newGene_23506	7.9088	2.68026e-07	2.48009e-05	up
augustus-8584_pilon_pilon_pilon-processed-gene-2.7-mRNA-1	1.04337	2.68242e-07	2.48009e-05	up
augustus-11576_pilon_pilon_pilon-processed-gene-0.18-mRNA-1	1.58752	2.80831e-07	2.58759e-05	up
maker-762_pilon_pilon_pilon-augustus-gene-0.11-mRNA-1	-1.26426	2.86121e-07	2.62733e-05	down
maker-5826_pilon_pilon_pilon-augustus-gene-0.28-mRNA-1	-3.02763	3.38881e-07	3.10123e-05	down
maker-2048_pilon_pilon_pilon-augustus-gene-5.40-mRNA-1	-1.30247	3.40159e-07	3.10237e-05	down
QX_newGene_17867	7.65944	3.49074e-07	3.17292e-05	up
maker-24500_pilon_pilon_pilon-augustus-gene-0.1-mRNA-1	1.55229	3.5405e-07	3.20731e-05	up
augustus-92490_pilon_pilon_pilon-processed-gene-0.1-mRNA-1	4.61024	3.64078e-07	3.28709e-05	up
maker-78908_pilon_pilon_pilon-augustus-gene-0.15-mRNA-1	-2.43296	3.76182e-07	3.38501e-05	down
maker-51262_pilon_pilon_pilon-augustus-gene-0.8-mRNA-1	1.48862	4.07676e-07	3.65617e-05	up
maker-8162_pilon_pilon_pilon-augustus-gene-0.12-mRNA-1	-1.05665	4.10128e-07	3.66595e-05	down
QX_newGene_3009	1.17795	4.13756e-07	3.68613e-05	up
augustus-5822_pilon_pilon_pilon-processed-gene-0.3-mRNA-1	7.78084	4.21746e-07	3.74491e-05	up
maker-16102_pilon_pilon_pilon-augustus-gene-0.59-mRNA-1	7.34016	4.34661e-07	3.84689e-05	up
QX_newGene_17374	2.45428	4.37598e-07	3.86019e-05	up
maker-17168_pilon_pilon_pilon-augustus-gene-1.8-mRNA-1	-1.78732	4.79055e-07	4.19836e-05	down
maker-13002_pilon_pilon_pilon-augustus-gene-0.41-mRNA-1	1.01939	4.83388e-07	4.22259e-05	up
maker-452_pilon_pilon_pilon-augustus-gene-0.11-mRNA-1	-1.99067	5.01826e-07	4.36946e-05	down
augustus-1304_pilon_pilon_pilon-processed-gene-1.4-mRNA-1	1.95303	5.07804e-07	4.40724e-05	up
maker-76472_pilon_pilon_pilon-augustus-gene-0.16-mRNA-1	2.06612	5.18303e-07	4.48391e-05	up
QX_newGene_41502	-4.55337	5.20986e-07	4.49267e-05	down
augustus-7048_pilon_pilon_pilon-processed-gene-0.0-mRNA-1	1.90045	5.36185e-07	4.60896e-05	up
maker-32538_pilon_pilon_pilon-augustus-gene-0.4-mRNA-1	1.10764	5.59326e-07	4.79257e-05	up
maker-8164_pilon_pilon_pilon-augustus-gene-1.13-mRNA-1	-8.79062	5.66994e-07	4.84285e-05	down
augustus-14380_pilon_pilon_pilon-processed-gene-0.2-mRNA-1	1.45272	5.76144e-07	4.90543e-05	up
augustus-1352_pilon_pilon_pilon-processed-gene-0.34-mRNA-1	1.05267	5.99318e-07	5.08664e-05	up
maker-774_pilon_pilon_pilon-augustus-gene-0.18-mRNA-1	1.17354	6.40869e-07	5.4052e-05	up
maker-45222_pilon_pilon_pilon-augustus-gene-0.9-mRNA-1	1.80683	6.57112e-07	5.50766e-05	up
QX_newGene_20752	3.22486	6.89153e-07	5.75828e-05	up
maker-50514_pilon_pilon_pilon-augustus-gene-0.1-mRNA-1	1.04807	6.96505e-07	5.79267e-05	up
augustus-20714_pilon_pilon_pilon-processed-gene-0.1-mRNA-1	1.70923	6.992e-07	5.79267e-05	up
maker-2954_pilon_pilon_pilon-augustus-gene-0.29-mRNA-1	2.16466	6.99728e-07	5.79267e-05	up
QX_newGene_19941	-8.1118	7.32519e-07	6.04553e-05	down
maker-21334_pilon_pilon_pilon-augustus-gene-0.6-mRNA-1	1.67238	7.54555e-07	6.18942e-05	up
maker-12236_pilon_pilon_pilon-augustus-gene-1.9-mRNA-1	-7.7335	7.60772e-07	6.21167e-05	down
maker-66164_pilon_pilon_pilon-augustus-gene-0.7-mRNA-1	1.23751	7.61885e-07	6.21167e-05	up
QX_newGene_35951	-3.61448	7.89368e-07	6.4163e-05	down
augustus-26034_pilon_pilon_pilon-processed-gene-0.3-mRNA-1	4.72313	8.15109e-07	6.59708e-05	up
maker-51264_pilon_pilon_pilon-augustus-gene-0.2-mRNA-1	1.33133	8.16513e-07	6.59708e-05	up
maker-668_pilon_pilon_pilon-augustus-gene-2.5-mRNA-1	2.87063	8.20654e-07	6.61068e-05	up
QX_newGene_17358	2.07778	8.54769e-07	6.86495e-05	up
QX_newGene_853	-1.16214	8.74547e-07	7.00288e-05	down
maker-16724_pilon_pilon_pilon-augustus-gene-2.16-mRNA-1	-1.58541	9.12281e-07	7.27803e-05	down
augustus-24554_pilon_pilon_pilon-processed-gene-1.57-mRNA-1	1.59922	9.29093e-07	7.37382e-05	up
maker-650_pilon_pilon_pilon-augustus-gene-0.8-mRNA-1	1.17424	9.34436e-07	7.39441e-05	up
augustus-14710_pilon_pilon_pilon-processed-gene-2.9-mRNA-1	1.1724	9.71863e-07	7.64773e-05	up
augustus-40438_pilon_pilon_pilon-processed-gene-0.3-mRNA-1	2.94513	9.72133e-07	7.64773e-05	up
augustus-49766_pilon_pilon_pilon-processed-gene-0.7-mRNA-1	1.75898	1.01085e-06	7.92414e-05	up
maker-6142_pilon_pilon_pilon-augustus-gene-0.19-mRNA-1	1.32968	1.01316e-06	7.92414e-05	up
augustus-4788_pilon_pilon_pilon-processed-gene-1.9-mRNA-1	2.92985	1.02374e-06	7.98366e-05	up
QX_newGene_16505	1.14822	1.06138e-06	8.25333e-05	up
maker-7008_pilon_pilon_pilon-augustus-gene-1.6-mRNA-1	2.22258	1.10134e-06	8.53938e-05	up
maker-43402_pilon_pilon_pilon-augustus-gene-0.10-mRNA-1	-2.47734	1.13437e-06	8.77014e-05	down
maker-3240_pilon_pilon_pilon-augustus-gene-0.13-mRNA-1	2.25292	1.14362e-06	8.79907e-05	up
augustus-2926_pilon_pilon_pilon-processed-gene-2.4-mRNA-1	2.07058	1.14465e-06	8.79907e-05	up
QX_newGene_27200	2.45308	1.16519e-06	8.93144e-05	up
augustus-22678_pilon_pilon_pilon-processed-gene-1.0-mRNA-1	2.52431	1.17696e-06	8.99606e-05	up
augustus-23068_pilon_pilon_pilon-processed-gene-0.7-mRNA-1	-2.03937	1.19333e-06	9.09537e-05	down
augustus-34790_pilon_pilon_pilon-processed-gene-0.31-mRNA-1	-1.17497	1.20727e-06	9.17557e-05	down
QX_newGene_40486	7.15537	1.25741e-06	9.52975e-05	up
augustus-2048_pilon_pilon_pilon-processed-gene-5.12-mRNA-1	-1.41763	1.31541e-06	9.94132e-05	down
maker-3266_pilon_pilon_pilon-augustus-gene-0.45-mRNA-1	-1.0375	1.37388e-06	0.000103177	down
maker-1428_pilon_pilon_pilon-augustus-gene-0.24-mRNA-1	2.03162	1.37854e-06	0.000103177	up
augustus-53522_pilon_pilon_pilon-processed-gene-0.0-mRNA-1	4.35928	1.38055e-06	0.000103177	up
augustus-19966_pilon_pilon_pilon-processed-gene-1.9-mRNA-1	2.22559	1.39845e-06	0.000104225	up
augustus-32440_pilon_pilon_pilon-processed-gene-0.4-mRNA-1	-7.41295	1.45131e-06	0.000107866	down
maker-42982_pilon_pilon_pilon-augustus-gene-0.6-mRNA-1	7.37473	1.51392e-06	0.000112209	up
maker-14322_pilon_pilon_pilon-augustus-gene-5.38-mRNA-1	-2.33748	1.53592e-06	0.000113527	down
QX_newGene_20527	2.39213	1.64322e-06	0.000121126	up
maker-38812_pilon_pilon_pilon-augustus-gene-0.18-mRNA-1	1.26409	1.72454e-06	0.000126772	up
maker-19642_pilon_pilon_pilon-augustus-gene-0.24-mRNA-1	-1.11343	1.73298e-06	0.000127014	down
QX_newGene_14698	8.18776	1.73726e-06	0.000127014	up
augustus-31952_pilon_pilon_pilon-processed-gene-0.0-mRNA-1	1.30706	1.78164e-06	0.000129905	up
augustus-22642_pilon_pilon_pilon-processed-gene-1.0-mRNA-1	2.68084	1.80307e-06	0.000131112	up
augustus-1410_pilon_pilon_pilon-processed-gene-1.20-mRNA-1	1.07083	1.81484e-06	0.000131612	up
augustus-13930_pilon_pilon_pilon-processed-gene-0.22-mRNA-1	1.98055	1.83704e-06	0.000132865	up
augustus-39100_pilon_pilon_pilon-processed-gene-0.0-mRNA-1	2.6214	1.8957e-06	0.00013674	up
maker-77854_pilon_pilon_pilon-augustus-gene-0.7-mRNA-1	1.21415	1.91984e-06	0.000137742	up
augustus-13930_pilon_pilon_pilon-processed-gene-1.18-mRNA-1	1.48916	1.92823e-06	0.000137825	up
maker-42492_pilon_pilon_pilon-augustus-gene-0.49-mRNA-1	5.92246	2.0007e-06	0.000142028	up
maker-56444_pilon_pilon_pilon-augustus-gene-0.7-mRNA-1	7.44203	2.03223e-06	0.000143888	up
maker-4548_pilon_pilon_pilon-augustus-gene-0.29-mRNA-1	-1.95632	2.04878e-06	0.000144679	down
augustus-34404_pilon_pilon_pilon-processed-gene-0.36-mRNA-1	1.10193	2.08084e-06	0.000146557	up
augustus-40260_pilon_pilon_pilon-processed-gene-0.0-mRNA-1	2.54418	2.16911e-06	0.000152376	up
maker-80_pilon_pilon_pilon-augustus-gene-0.1-mRNA-1	1.50419	2.2373e-06	0.000156757	up
maker-1188_pilon_pilon_pilon-augustus-gene-0.12-mRNA-1	3.07915	2.33818e-06	0.000163399	up
maker-68354_pilon_pilon_pilon-augustus-gene-0.4-mRNA-1	1.64063	2.35782e-06	0.000164	up
QX_newGene_17380	4.33198	2.35897e-06	0.000164	up
QX_newGene_13859	1.17862	2.38226e-06	0.000165192	up
maker-49510_pilon_pilon_pilon-augustus-gene-0.4-mRNA-1	1.60776	2.49193e-06	0.000172353	up
maker-52674_pilon_pilon_pilon-augustus-gene-0.37-mRNA-1	1.00288	2.55365e-06	0.000175848	up
augustus-10988_pilon_pilon_pilon-processed-gene-0.17-mRNA-1	1.04256	2.55554e-06	0.000175848	up
augustus-85034_pilon_pilon_pilon-processed-gene-0.1-mRNA-1	-2.48242	2.58043e-06	0.000176658	down
maker-52972_pilon_pilon_pilon-augustus-gene-0.32-mRNA-1	1.14424	2.6537e-06	0.000181213	up
maker-40658_pilon_pilon_pilon-augustus-gene-0.34-mRNA-1	-1.43854	2.7055e-06	0.000184282	down
maker-3412_pilon_pilon_pilon-augustus-gene-0.10-mRNA-1	1.23866	2.73814e-06	0.000186034	up
maker-7168_pilon_pilon_pilon-augustus-gene-0.20-mRNA-1	-1.71771	2.78743e-06	0.000188906	down
QX_newGene_4983	-1.22171	2.81862e-06	0.00019054	down
maker-11994_pilon_pilon_pilon-augustus-gene-0.32-mRNA-1	-4.14126	2.95575e-06	0.000198359	down
maker-25712_pilon_pilon_pilon-augustus-gene-0.29-mRNA-1	-1.35509	2.95614e-06	0.000198359	down
maker-13780_pilon_pilon_pilon-augustus-gene-0.10-mRNA-1	1.04463	2.9564e-06	0.000198359	up
maker-12978_pilon_pilon_pilon-augustus-gene-0.6-mRNA-1	7.2531	3.00696e-06	0.000201249	up
augustus-14292_pilon_pilon_pilon-processed-gene-0.19-mRNA-1	-1.64774	3.07236e-06	0.000205117	down
augustus-6542_pilon_pilon_pilon-processed-gene-3.36-mRNA-1	-6.93861	3.20584e-06	0.000213498	down
maker-14746_pilon_pilon_pilon-augustus-gene-0.11-mRNA-1	-2.14406	3.26591e-06	0.000216961	down
maker-5318_pilon_pilon_pilon-augustus-gene-0.58-mRNA-1	7.16834	3.28342e-06	0.000217587	up
QX_newGene_26356	-3.24649	3.43537e-06	0.000227097	down
augustus-12070_pilon_pilon_pilon-processed-gene-0.0-mRNA-1	1.98816	3.48039e-06	0.00022951	up
maker-45192_pilon_pilon_pilon-augustus-gene-0.12-mRNA-1	1.63313	3.55815e-06	0.000234064	up
QX_newGene_8163	7.0091	3.92835e-06	0.000257159	up
maker-2696_pilon_pilon_pilon-augustus-gene-0.10-mRNA-1	1.01322	3.93934e-06	0.000257252	up
augustus-12236_pilon_pilon_pilon-processed-gene-0.10-mRNA-1	7.07362	4.0831e-06	0.000265995	up
maker-4536_pilon_pilon_pilon-augustus-gene-2.9-mRNA-1	1.20845	4.39171e-06	0.000284036	up
augustus-3260_pilon_pilon_pilon-processed-gene-0.13-mRNA-1	1.09743	4.42268e-06	0.000285353	up
augustus-6542_pilon_pilon_pilon-processed-gene-3.48-mRNA-1	-1.02359	4.90771e-06	0.000314385	down
augustus-1158_pilon_pilon_pilon-processed-gene-0.2-mRNA-1	7.04664	4.93928e-06	0.000315184	up
augustus-8538_pilon_pilon_pilon-processed-gene-2.13-mRNA-1	7.00277	4.9436e-06	0.000315184	up
augustus-11576_pilon_pilon_pilon-processed-gene-0.16-mRNA-1	1.9469	4.9851e-06	0.000316364	up
maker-270_pilon_pilon_pilon-augustus-gene-0.19-mRNA-1	1.01398	5.12941e-06	0.000324635	up
maker-1162_pilon_pilon_pilon-augustus-gene-3.4-mRNA-1	1.74706	5.1445e-06	0.000324635	up
QX_newGene_20217	-1.66469	5.15218e-06	0.000324635	down
maker-12748_pilon_pilon_pilon-augustus-gene-0.19-mRNA-1	-3.05606	5.33816e-06	0.000334786	down
maker-44330_pilon_pilon_pilon-augustus-gene-0.7-mRNA-1	-1.74796	5.50099e-06	0.000344195	down
augustus-12962_pilon_pilon_pilon-processed-gene-1.4-mRNA-1	7.0859	5.55027e-06	0.000346473	up
QX_newGene_12149	6.95043	5.62263e-06	0.000349369	up
maker-3242_pilon_pilon_pilon-augustus-gene-2.11-mRNA-1	-2.42375	5.84827e-06	0.000361963	down
maker-21648_pilon_pilon_pilon-augustus-gene-0.7-mRNA-1	-2.24079	6.05881e-06	0.000373882	down
QX_newGene_28531	8.30893	6.08237e-06	0.000374476	up
augustus-7302_pilon_pilon_pilon-processed-gene-0.22-mRNA-1	2.16257	6.28566e-06	0.000385229	up
maker-21326_pilon_pilon_pilon-augustus-gene-0.64-mRNA-1	1.18648	6.32131e-06	0.000385803	up
maker-4756_pilon_pilon_pilon-augustus-gene-0.16-mRNA-1	-1.40592	6.32504e-06	0.000385803	down
augustus-1632_pilon_pilon_pilon-processed-gene-0.19-mRNA-1	-3.09999	6.33804e-06	0.000385803	down
maker-47880_pilon_pilon_pilon-augustus-gene-0.13-mRNA-1	7.26358	6.37002e-06	0.000386875	up
maker-22280_pilon_pilon_pilon-augustus-gene-1.8-mRNA-1	-1.62555	6.46349e-06	0.000391667	down
maker-40634_pilon_pilon_pilon-augustus-gene-0.44-mRNA-1	-7.15516	6.54232e-06	0.000394666	down
augustus-32668_pilon_pilon_pilon-processed-gene-0.4-mRNA-1	1.05771	6.64456e-06	0.000399937	up
augustus-1384_pilon_pilon_pilon-processed-gene-2.13-mRNA-1	1.26413	6.77065e-06	0.000406617	up
augustus-20742_pilon_pilon_pilon-processed-gene-0.11-mRNA-1	1.58865	6.79427e-06	0.000407127	up
augustus-5354_pilon_pilon_pilon-processed-gene-0.9-mRNA-1	1.06961	6.81609e-06	0.000407527	up
augustus-34652_pilon_pilon_pilon-processed-gene-0.1-mRNA-1	1.3092	6.98034e-06	0.000416421	up
QX_newGene_40581	1.86275	7.04679e-06	0.000419455	up
QX_newGene_19014	-2.93423	7.11589e-06	0.000421703	down
augustus-15328_pilon_pilon_pilon-processed-gene-1.1-mRNA-1	10.393	7.1159e-06	0.000421703	up
maker-18746_pilon_pilon_pilon-augustus-gene-0.23-mRNA-1	1.15578	7.39477e-06	0.000437051	up
QX_newGene_16627	-2.04628	7.40736e-06	0.000437051	down
maker-19216_pilon_pilon_pilon-augustus-gene-0.15-mRNA-1	2.65693	7.64012e-06	0.000449798	up
QX_newGene_521	1.47742	7.80581e-06	0.000458549	up
maker-4098_pilon_pilon_pilon-augustus-gene-0.10-mRNA-1	6.86247	7.99225e-06	0.000468478	up
QX_newGene_10825	1.27941	8.37227e-06	0.000489285	up
QX_newGene_32212	1.31668	8.38359e-06	0.000489285	up
QX_newGene_17522	-1.68371	8.4928e-06	0.000494523	down
augustus-1410_pilon_pilon_pilon-processed-gene-1.15-mRNA-1	1.03462	8.57153e-06	0.00049702	up
maker-5418_pilon_pilon_pilon-augustus-gene-0.9-mRNA-1	1.69944	8.77167e-06	0.00050753	up
maker-98610_pilon_pilon_pilon-augustus-gene-0.11-mRNA-1	1.17858	9.17588e-06	0.000527515	up
augustus-8240_pilon_pilon_pilon-processed-gene-1.10-mRNA-1	1.5621	9.3896e-06	0.000538651	up
QX_newGene_2975	1.08969	9.57621e-06	0.000548187	up
augustus-3616_pilon_pilon_pilon-processed-gene-1.10-mRNA-1	6.99496	9.63946e-06	0.000550636	up
augustus-26918_pilon_pilon_pilon-processed-gene-0.8-mRNA-1	2.19499	9.83219e-06	0.000560456	up
augustus-12922_pilon_pilon_pilon-processed-gene-0.0-mRNA-1	1.53656	1.00935e-05	0.000571719	up
maker-4468_pilon_pilon_pilon-augustus-gene-0.40-mRNA-1	1.3944	1.02131e-05	0.000577274	up
augustus-16758_pilon_pilon_pilon-processed-gene-1.2-mRNA-1	1.31135	1.03427e-05	0.000583374	up
augustus-25806_pilon_pilon_pilon-processed-gene-0.3-mRNA-1	1.01638	1.06735e-05	0.00059952	up
augustus-8578_pilon_pilon_pilon-processed-gene-1.9-mRNA-1	4.34004	1.08015e-05	0.000603796	up
maker-3790_pilon_pilon_pilon-augustus-gene-0.11-mRNA-1	-2.93939	1.08056e-05	0.000603796	down
augustus-15660_pilon_pilon_pilon-processed-gene-0.0-mRNA-1	3.23166	1.0832e-05	0.000603796	up
QX_newGene_23926	-7.12758	1.10771e-05	0.000614695	down
QX_newGene_26290	4.20971	1.10807e-05	0.000614695	up
augustus-7066_pilon_pilon_pilon-processed-gene-2.24-mRNA-1	1.17685	1.13293e-05	0.000627192	up
augustus-26714_pilon_pilon_pilon-processed-gene-0.33-mRNA-1	6.73889	1.13784e-05	0.000628616	up
augustus-12906_pilon_pilon_pilon-processed-gene-2.4-mRNA-1	2.75782	1.16234e-05	0.00063997	up
maker-5336_pilon_pilon_pilon-augustus-gene-0.23-mRNA-1	-1.08113	1.17899e-05	0.000647359	down
QX_newGene_44823	-1.1927	1.2201e-05	0.000667209	down
maker-1184_pilon_pilon_pilon-augustus-gene-1.10-mRNA-1	1.05741	1.27392e-05	0.000695231	up
maker-1188_pilon_pilon_pilon-augustus-gene-2.31-mRNA-1	1.56173	1.31647e-05	0.000712753	up
maker-850_pilon_pilon_pilon-augustus-gene-0.4-mRNA-1	1.4365	1.31928e-05	0.000712753	up
QX_newGene_38488	7.03172	1.32313e-05	0.000713404	up
maker-3348_pilon_pilon_pilon-augustus-gene-0.18-mRNA-1	-1.8187	1.34613e-05	0.000724352	down
maker-3806_pilon_pilon_pilon-augustus-gene-1.14-mRNA-1	-1.86414	1.3775e-05	0.000738282	down
maker-28388_pilon_pilon_pilon-augustus-gene-0.20-mRNA-1	1.3298	1.42446e-05	0.000761931	up
maker-29244_pilon_pilon_pilon-augustus-gene-0.9-mRNA-1	7.37325	1.44088e-05	0.000769183	up
augustus-4398_pilon_pilon_pilon-processed-gene-5.0-mRNA-1	-2.80239	1.47096e-05	0.000783688	down
maker-1410_pilon_pilon_pilon-augustus-gene-1.30-mRNA-1	1.3672	1.5145e-05	0.000805287	up
maker-30544_pilon_pilon_pilon-augustus-gene-0.15-mRNA-1	6.6899	1.52784e-05	0.000810781	up
augustus-3592_pilon_pilon_pilon-processed-gene-0.2-mRNA-1	6.70501	1.54801e-05	0.000818399	up
augustus-7034_pilon_pilon_pilon-processed-gene-2.11-mRNA-1	1.14221	1.58125e-05	0.000834187	up
maker-45222_pilon_pilon_pilon-augustus-gene-0.12-mRNA-1	1.43994	1.59639e-05	0.00084022	up
augustus-132_pilon_pilon_pilon-processed-gene-3.2-mRNA-1	1.00109	1.59893e-05	0.00084022	up
maker-26772_pilon_pilon_pilon-augustus-gene-0.25-mRNA-1	6.6823	1.60328e-05	0.000840864	up
maker-26560_pilon_pilon_pilon-augustus-gene-0.4-mRNA-1	1.31507	1.68293e-05	0.000880917	up
QX_newGene_49855	-3.89741	1.70725e-05	0.000891912	down
QX_newGene_39207	7.00202	1.76337e-05	0.000919448	up
augustus-6096_pilon_pilon_pilon-processed-gene-0.21-mRNA-1	6.27117	1.77008e-05	0.000921159	up
maker-4942_pilon_pilon_pilon-augustus-gene-1.12-mRNA-1	-1.06857	1.80808e-05	0.00093551	down
maker-13800_pilon_pilon_pilon-augustus-gene-0.16-mRNA-1	6.73706	1.92416e-05	0.000993655	up
QX_newGene_43780	1.41753	1.95081e-05	0.00100549	up
maker-4008_pilon_pilon_pilon-augustus-gene-0.4-mRNA-1	-1.40447	1.98322e-05	0.00102024	down
QX_newGene_53111	-1.94002	2.00213e-05	0.001028	down
QX_newGene_42397	1.37218	2.01405e-05	0.00103215	up
augustus-55744_pilon_pilon_pilon-processed-gene-0.5-mRNA-1	2.5111	2.02492e-05	0.00103575	up
augustus-4214_pilon_pilon_pilon-processed-gene-5.0-mRNA-1	-2.16123	2.02944e-05	0.00103609	down
QX_newGene_8623	6.80624	2.0696e-05	0.0010546	up
QX_newGene_16750	-2.52307	2.12456e-05	0.00108055	down
maker-14884_pilon_pilon_pilon-augustus-gene-0.25-mRNA-1	1.18742	2.13127e-05	0.00108192	up
maker-6948_pilon_pilon_pilon-augustus-gene-3.15-mRNA-1	-1.74333	2.141e-05	0.00108481	down
maker-23982_pilon_pilon_pilon-augustus-gene-0.11-mRNA-1	-1.20092	2.15913e-05	0.00109194	down
maker-5648_pilon_pilon_pilon-augustus-gene-1.4-mRNA-1	1.00802	2.23212e-05	0.00112463	up
maker-55572_pilon_pilon_pilon-augustus-gene-0.3-mRNA-1	1.17878	2.27443e-05	0.00114167	up
maker-16724_pilon_pilon_pilon-augustus-gene-1.18-mRNA-1	-1.46538	2.29343e-05	0.00114569	down
augustus-38908_pilon_pilon_pilon-processed-gene-0.43-mRNA-1	2.19792	2.34559e-05	0.00116733	up
augustus-36886_pilon_pilon_pilon-processed-gene-0.0-mRNA-1	6.10414	2.34724e-05	0.00116733	up
QX_newGene_40636	1.67251	2.39138e-05	0.00118709	up
maker-4142_pilon_pilon_pilon-augustus-gene-0.55-mRNA-1	1.0174	2.43218e-05	0.0012029	up
maker-15412_pilon_pilon_pilon-augustus-gene-0.23-mRNA-1	1.08034	2.45289e-05	0.00121042	up
maker-20048_pilon_pilon_pilon-augustus-gene-0.10-mRNA-1	-1.57413	2.45638e-05	0.00121042	down
maker-33238_pilon_pilon_pilon-augustus-gene-0.6-mRNA-1	1.36541	2.46223e-05	0.00121109	up
augustus-3734_pilon_pilon_pilon-processed-gene-4.33-mRNA-1	1.63009	2.49584e-05	0.00122537	up
maker-7906_pilon_pilon_pilon-augustus-gene-0.9-mRNA-1	2.21366	2.5026e-05	0.00122646	up
maker-14322_pilon_pilon_pilon-augustus-gene-5.39-mRNA-1	-1.82543	2.52574e-05	0.00123107	down
augustus-3138_pilon_pilon_pilon-processed-gene-0.10-mRNA-1	1.19665	2.56685e-05	0.00124435	up
maker-9960_pilon_pilon_pilon-augustus-gene-0.14-mRNA-1	-1.11354	2.61626e-05	0.00126045	down
maker-3450_pilon_pilon_pilon-augustus-gene-3.24-mRNA-1	-9.88668	2.61881e-05	0.00126045	down
augustus-8478_pilon_pilon_pilon-processed-gene-0.12-mRNA-1	1.13854	2.65171e-05	0.001274	up
augustus-42796_pilon_pilon_pilon-processed-gene-0.15-mRNA-1	2.21275	2.67565e-05	0.00128093	up
augustus-23700_pilon_pilon_pilon-processed-gene-0.1-mRNA-1	-1.97114	2.72574e-05	0.0013026	down
maker-20932_pilon_pilon_pilon-augustus-gene-0.32-mRNA-1	2.42829	2.75458e-05	0.00130947	up
QX_newGene_7068	1.45272	2.76608e-05	0.00130947	up
QX_newGene_9424	1.78647	2.76621e-05	0.00130947	up
maker-7066_pilon_pilon_pilon-augustus-gene-0.9-mRNA-1	1.02927	2.76711e-05	0.00130947	up
maker-10878_pilon_pilon_pilon-augustus-gene-0.74-mRNA-1	-1.86417	2.76932e-05	0.00130947	down
augustus-12558_pilon_pilon_pilon-processed-gene-0.1-mRNA-1	-6.80241	2.78629e-05	0.00131331	down
augustus-46962_pilon_pilon_pilon-processed-gene-0.16-mRNA-1	1.988	2.78721e-05	0.00131331	up
maker-17494_pilon_pilon_pilon-augustus-gene-0.13-mRNA-1	1.3241	2.8596e-05	0.00134506	up
augustus-1632_pilon_pilon_pilon-processed-gene-0.9-mRNA-1	-3.19759	2.88261e-05	0.00135116	down
maker-18654_pilon_pilon_pilon-augustus-gene-0.18-mRNA-1	-3.92789	2.94305e-05	0.0013747	down
augustus-5630_pilon_pilon_pilon-processed-gene-0.25-mRNA-1	1.49075	2.98631e-05	0.00139249	up
QX_newGene_29824	-1.00366	3.0721e-05	0.00142916	down
maker-35832_pilon_pilon_pilon-augustus-gene-0.7-mRNA-1	1.00771	3.07556e-05	0.00142916	up
maker-4028_pilon_pilon_pilon-augustus-gene-0.15-mRNA-1	1.35025	3.09867e-05	0.00143741	up
augustus-20682_pilon_pilon_pilon-processed-gene-0.0-mRNA-1	1.03488	3.10537e-05	0.00143804	up
augustus-45044_pilon_pilon_pilon-processed-gene-0.1-mRNA-1	1.65371	3.12852e-05	0.00144627	up
augustus-9372_pilon_pilon_pilon-processed-gene-4.5-mRNA-1	6.68924	3.16438e-05	0.00146034	up
maker-6744_pilon_pilon_pilon-augustus-gene-0.25-mRNA-1	-2.29773	3.28833e-05	0.00149953	down
augustus-8478_pilon_pilon_pilon-processed-gene-0.15-mRNA-1	1.78636	3.33034e-05	0.0015137	up
augustus-3154_pilon_pilon_pilon-processed-gene-0.5-mRNA-1	-1.39273	3.33519e-05	0.0015137	down
maker-8832_pilon_pilon_pilon-augustus-gene-0.7-mRNA-1	1.97544	3.33628e-05	0.0015137	up
QX_newGene_53146	-7.33311	3.36102e-05	0.00152236	down
maker-17122_pilon_pilon_pilon-augustus-gene-0.4-mRNA-1	1.81525	3.40275e-05	0.00153867	up
maker-47472_pilon_pilon_pilon-augustus-gene-0.29-mRNA-1	-1.07992	3.43634e-05	0.00155125	down
maker-10096_pilon_pilon_pilon-augustus-gene-0.24-mRNA-1	-1.17139	3.52854e-05	0.0015902	down
maker-26628_pilon_pilon_pilon-augustus-gene-0.22-mRNA-1	-6.73177	3.54636e-05	0.00159556	down
augustus-28198_pilon_pilon_pilon-processed-gene-0.6-mRNA-1	-1.89512	3.57458e-05	0.00160558	down
augustus-15768_pilon_pilon_pilon-processed-gene-0.7-mRNA-1	1.53435	3.6007e-05	0.00161461	up
augustus-21788_pilon_pilon_pilon-processed-gene-0.1-mRNA-1	1.12179	3.72916e-05	0.00166188	up
augustus-19374_pilon_pilon_pilon-processed-gene-0.2-mRNA-1	-1.10975	3.74011e-05	0.00166326	down
maker-50316_pilon_pilon_pilon-augustus-gene-0.9-mRNA-1	1.10423	3.76823e-05	0.00167301	up
maker-1980_pilon_pilon_pilon-augustus-gene-0.5-mRNA-1	1.75234	3.79286e-05	0.00167874	up
augustus-7392_pilon_pilon_pilon-processed-gene-0.1-mRNA-1	1.59054	3.79875e-05	0.00167874	up
maker-75728_pilon_pilon_pilon-augustus-gene-0.5-mRNA-1	1.74303	3.79987e-05	0.00167874	up
augustus-17794_pilon_pilon_pilon-processed-gene-0.21-mRNA-1	4.75814	3.81615e-05	0.00168317	up
maker-41084_pilon_pilon_pilon-augustus-gene-0.2-mRNA-1	1.56788	3.84377e-05	0.00169258	up
augustus-4588_pilon_pilon_pilon-processed-gene-0.7-mRNA-1	-1.36062	3.89268e-05	0.00171131	down
QX_newGene_17368	6.82882	3.90952e-05	0.00171591	up
QX_newGene_45286	-6.80981	3.93473e-05	0.00172417	down
maker-77734_pilon_pilon_pilon-augustus-gene-0.12-mRNA-1	1.10209	3.94194e-05	0.00172452	up
QX_newGene_6678	-1.8616	3.94933e-05	0.00172495	down
augustus-8534_pilon_pilon_pilon-processed-gene-1.30-mRNA-1	-3.44134	3.97407e-05	0.00173294	down
QX_newGene_53120	-2.32641	4.04095e-05	0.00175505	down
maker-3624_pilon_pilon_pilon-augustus-gene-3.27-mRNA-1	1.18316	4.06863e-05	0.00176227	up
maker-25734_pilon_pilon_pilon-augustus-gene-0.18-mRNA-1	1.00008	4.07407e-05	0.00176227	up
augustus-13698_pilon_pilon_pilon-processed-gene-0.2-mRNA-1	1.84979	4.10725e-05	0.00177092	up
QX_newGene_11045	6.59399	4.13628e-05	0.00177893	up
maker-47062_pilon_pilon_pilon-augustus-gene-0.2-mRNA-1	-1.49394	4.13904e-05	0.00177893	down
maker-11554_pilon_pilon_pilon-augustus-gene-0.19-mRNA-1	-1.04746	4.19978e-05	0.00179928	down
QX_newGene_12735	1.40825	4.4415e-05	0.00189879	up
maker-10682_pilon_pilon_pilon-augustus-gene-0.11-mRNA-1	1.2678	4.44614e-05	0.00189879	up
maker-844_pilon_pilon_pilon-augustus-gene-0.9-mRNA-1	-1.02437	4.46784e-05	0.00190503	down
augustus-526_pilon_pilon_pilon-processed-gene-0.4-mRNA-1	1.13285	4.5425e-05	0.00192926	up
maker-9512_pilon_pilon_pilon-augustus-gene-0.14-mRNA-1	-1.26592	4.55863e-05	0.00192926	down
QX_newGene_43482	6.82971	4.56189e-05	0.00192926	up
maker-29772_pilon_pilon_pilon-augustus-gene-0.24-mRNA-1	1.89181	4.56402e-05	0.00192926	up
maker-18582_pilon_pilon_pilon-augustus-gene-0.42-mRNA-1	-3.38222	4.60484e-05	0.0019419	down
maker-12064_pilon_pilon_pilon-augustus-gene-0.60-mRNA-1	-2.48845	4.61773e-05	0.00194429	down
maker-1818_pilon_pilon_pilon-augustus-gene-0.37-mRNA-1	-1.21508	4.65362e-05	0.00195634	down
augustus-508_pilon_pilon_pilon-processed-gene-1.41-mRNA-1	-1.31479	4.66556e-05	0.0019583	down
QX_newGene_22226	-1.80928	4.68497e-05	0.001963	down
QX_newGene_48640	-2.71391	4.69137e-05	0.001963	down
augustus-9548_pilon_pilon_pilon-processed-gene-0.18-mRNA-1	-1.48611	4.75896e-05	0.0019882	down
QX_newGene_15880	-1.45062	4.78068e-05	0.00199417	down
augustus-13386_pilon_pilon_pilon-processed-gene-0.24-mRNA-1	6.54969	4.88015e-05	0.00203251	up
augustus-30068_pilon_pilon_pilon-processed-gene-0.5-mRNA-1	1.13014	4.99328e-05	0.00207002	up
QX_newGene_20505	-1.22488	5.1547e-05	0.00212222	down
augustus-10974_pilon_pilon_pilon-processed-gene-1.7-mRNA-1	6.58522	5.15863e-05	0.00212222	up
augustus-5564_pilon_pilon_pilon-processed-gene-0.11-mRNA-1	3.71248	5.30248e-05	0.00217797	up
augustus-4642_pilon_pilon_pilon-processed-gene-1.5-mRNA-1	1.35461	5.31033e-05	0.00217797	up
QX_newGene_39264	1.18879	5.37491e-05	0.0022011	up
maker-13782_pilon_pilon_pilon-augustus-gene-0.21-mRNA-1	-2.01536	5.40922e-05	0.00221178	down
augustus-20596_pilon_pilon_pilon-processed-gene-0.1-mRNA-1	1.5064	5.49732e-05	0.00224099	up
augustus-10988_pilon_pilon_pilon-processed-gene-0.18-mRNA-1	1.32401	5.52106e-05	0.00224726	up
maker-23322_pilon_pilon_pilon-augustus-gene-0.45-mRNA-1	-6.50584	5.62881e-05	0.00228744	down
maker-29914_pilon_pilon_pilon-augustus-gene-0.5-mRNA-1	-1.32438	5.66474e-05	0.00229533	down
maker-2048_pilon_pilon_pilon-augustus-gene-5.46-mRNA-1	-1.40836	5.68301e-05	0.00229927	down
QX_newGene_46475	2.32203	5.72235e-05	0.00230824	up
maker-2186_pilon_pilon_pilon-augustus-gene-1.1-mRNA-1	1.24346	5.76925e-05	0.00232368	up
maker-8656_pilon_pilon_pilon-augustus-gene-0.35-mRNA-1	-1.64447	5.82149e-05	0.00233589	down
augustus-23676_pilon_pilon_pilon-processed-gene-0.0-mRNA-1	7.05086	5.90577e-05	0.0023645	up
augustus-11554_pilon_pilon_pilon-processed-gene-0.8-mRNA-1	-6.43139	5.92112e-05	0.00236713	down
maker-12538_pilon_pilon_pilon-augustus-gene-0.50-mRNA-1	1.4103	6.00593e-05	0.00239747	up
QX_newGene_37227	-1.09704	6.01873e-05	0.00239902	down
augustus-31706_pilon_pilon_pilon-processed-gene-0.0-mRNA-1	2.04611	6.12849e-05	0.00243916	up
QX_newGene_34708	-1.45702	6.24945e-05	0.0024815	down
augustus-508_pilon_pilon_pilon-processed-gene-1.2-mRNA-1	1.48364	6.25332e-05	0.0024815	up
maker-21646_pilon_pilon_pilon-augustus-gene-0.1-mRNA-1	-2.07836	6.35365e-05	0.0025176	down
augustus-34688_pilon_pilon_pilon-processed-gene-0.8-mRNA-1	1.06073	6.43361e-05	0.00254553	up
maker-6540_pilon_pilon_pilon-augustus-gene-0.14-mRNA-1	1.70184	6.4909e-05	0.00256443	up
augustus-52972_pilon_pilon_pilon-processed-gene-0.28-mRNA-1	-3.59315	6.51995e-05	0.00257213	down
maker-28770_pilon_pilon_pilon-augustus-gene-0.13-mRNA-1	1.6093	6.57229e-05	0.00258898	up
maker-7488_pilon_pilon_pilon-augustus-gene-0.14-mRNA-1	-1.48826	6.59912e-05	0.00259575	down
maker-8278_pilon_pilon_pilon-augustus-gene-0.4-mRNA-1	1.44913	6.68342e-05	0.00262125	up
augustus-1632_pilon_pilon_pilon-processed-gene-0.5-mRNA-1	-2.33029	6.7535e-05	0.00264103	down
QX_newGene_11274	1.07131	6.80217e-05	0.0026562	up
maker-5316_pilon_pilon_pilon-augustus-gene-0.7-mRNA-1	6.82006	6.83974e-05	0.002667	up
augustus-5358_pilon_pilon_pilon-processed-gene-0.9-mRNA-1	-6.64155	6.93314e-05	0.00269172	down
QX_newGene_41757	6.55381	7.25887e-05	0.00280603	up
QX_newGene_43389	-6.74693	7.72798e-05	0.0029703	down
maker-11320_pilon_pilon_pilon-augustus-gene-2.20-mRNA-1	-1.38485	7.74159e-05	0.00297129	down
QX_newGene_38680	2.10758	7.80841e-05	0.0029877	up
maker-76472_pilon_pilon_pilon-augustus-gene-0.17-mRNA-1	1.38329	7.95338e-05	0.0030224	up
augustus-280_pilon_pilon_pilon-processed-gene-0.22-mRNA-1	-6.6693	8.02341e-05	0.00304471	down
QX_newGene_49004	1.07293	8.08173e-05	0.00306252	up
QX_newGene_19735	1.68511	8.12326e-05	0.00307393	up
maker-4292_pilon_pilon_pilon-augustus-gene-0.13-mRNA-1	1.55439	8.22137e-05	0.00310669	up
augustus-45764_pilon_pilon_pilon-processed-gene-0.2-mRNA-1	1.67954	8.25579e-05	0.00311104	up
maker-8538_pilon_pilon_pilon-augustus-gene-2.18-mRNA-1	-1.54768	8.29051e-05	0.00311967	down
QX_newGene_33854	6.48581	8.38906e-05	0.00314401	up
maker-75178_pilon_pilon_pilon-augustus-gene-0.9-mRNA-1	1.98295	8.54005e-05	0.00318806	up
maker-27608_pilon_pilon_pilon-augustus-gene-0.28-mRNA-1	-6.53826	8.61282e-05	0.00320953	down
augustus-7644_pilon_pilon_pilon-processed-gene-0.0-mRNA-1	-1.02411	8.67683e-05	0.00322445	down
augustus-22796_pilon_pilon_pilon-processed-gene-0.5-mRNA-1	1.21061	8.70589e-05	0.00322958	up
augustus-73094_pilon_pilon_pilon-processed-gene-0.2-mRNA-1	5.7771	8.71465e-05	0.00322958	up
QX_newGene_22872	1.27758	8.73442e-05	0.00323246	up
QX_newGene_27196	1.34557	8.75867e-05	0.00323698	up
QX_newGene_25551	6.58756	8.78886e-05	0.00324368	up
maker-17652_pilon_pilon_pilon-augustus-gene-0.12-mRNA-1	-6.51161	8.82581e-05	0.00325285	down
QX_newGene_21730	-2.66499	8.89192e-05	0.00326956	down
augustus-3188_pilon_pilon_pilon-processed-gene-0.6-mRNA-1	7.08511	8.89543e-05	0.00326956	up
maker-19216_pilon_pilon_pilon-augustus-gene-0.16-mRNA-1	2.98456	8.95381e-05	0.00328652	up
maker-2954_pilon_pilon_pilon-augustus-gene-0.30-mRNA-1	1.72246	9.11153e-05	0.00333986	up
maker-27154_pilon_pilon_pilon-augustus-gene-0.18-mRNA-1	-2.34845	9.19024e-05	0.00335956	down
augustus-41426_pilon_pilon_pilon-processed-gene-0.0-mRNA-1	1.00013	9.48731e-05	0.00346345	up
QX_newGene_13003	-5.02922	9.60395e-05	0.00350128	down
maker-5630_pilon_pilon_pilon-augustus-gene-0.53-mRNA-1	-1.29727	9.61784e-05	0.0035016	down
maker-91630_pilon_pilon_pilon-augustus-gene-0.7-mRNA-1	1.5488	0.000101446	0.00367195	up
maker-3256_pilon_pilon_pilon-augustus-gene-3.6-mRNA-1	1.17802	0.00010154	0.00367195	up
maker-872_pilon_pilon_pilon-augustus-gene-0.29-mRNA-1	2.6874	0.000101967	0.00368243	up
QX_newGene_47560	7.08905	0.000103123	0.00371421	up
maker-25408_pilon_pilon_pilon-augustus-gene-0.5-mRNA-1	-1.76591	0.00010335	0.00371744	down
augustus-34652_pilon_pilon_pilon-processed-gene-0.4-mRNA-1	1.0157	0.000104505	0.00375395	up
maker-12746_pilon_pilon_pilon-augustus-gene-3.28-mRNA-1	-2.14611	0.000104712	0.00375635	down
maker-3094_pilon_pilon_pilon-augustus-gene-0.6-mRNA-1	1.44619	0.000107079	0.00383615	up
QX_newGene_11637	-1.20838	0.000108164	0.00386988	down
maker-75388_pilon_pilon_pilon-augustus-gene-0.26-mRNA-1	6.39776	0.000108445	0.00387479	up
augustus-11320_pilon_pilon_pilon-processed-gene-2.7-mRNA-1	-1.54609	0.000108626	0.00387609	down
maker-2078_pilon_pilon_pilon-augustus-gene-2.25-mRNA-1	-1.33626	0.000109917	0.00391181	down
maker-1632_pilon_pilon_pilon-augustus-gene-0.46-mRNA-1	-2.80517	0.000111313	0.00395623	down
maker-46640_pilon_pilon_pilon-augustus-gene-0.8-mRNA-1	1.66608	0.000111776	0.00396745	up
maker-77734_pilon_pilon_pilon-augustus-gene-0.13-mRNA-1	1.12052	0.000112492	0.00398639	up
maker-2800_pilon_pilon_pilon-augustus-gene-0.17-mRNA-1	1.78033	0.000113886	0.00402113	up
QX_newGene_29721	-1.26502	0.000114531	0.00403862	down
augustus-29772_pilon_pilon_pilon-processed-gene-0.9-mRNA-1	6.77635	0.000115619	0.00407164	up
maker-12600_pilon_pilon_pilon-augustus-gene-0.15-mRNA-1	6.66562	0.000116519	0.00409798	up
maker-1164_pilon_pilon_pilon-augustus-gene-0.4-mRNA-1	1.03061	0.000121847	0.00426862	up
augustus-8534_pilon_pilon_pilon-processed-gene-1.16-mRNA-1	6.88965	0.000122158	0.00427394	up
augustus-14926_pilon_pilon_pilon-processed-gene-0.9-mRNA-1	2.75645	0.000122972	0.00428213	up
maker-5896_pilon_pilon_pilon-augustus-gene-0.40-mRNA-1	1.02218	0.000122998	0.00428213	up
QX_newGene_14131	-6.28758	0.000123041	0.00428213	down
QX_newGene_36279	1.13933	0.000123118	0.00428213	up
maker-45570_pilon_pilon_pilon-augustus-gene-0.13-mRNA-1	1.0028	0.000125181	0.00434021	up
augustus-17332_pilon_pilon_pilon-processed-gene-0.1-mRNA-1	-1.43855	0.000125799	0.00435198	down
maker-2716_pilon_pilon_pilon-augustus-gene-0.11-mRNA-1	-1.4518	0.000126062	0.00435198	down
maker-24468_pilon_pilon_pilon-augustus-gene-0.9-mRNA-1	-1.06138	0.000126086	0.00435198	down
maker-8474_pilon_pilon_pilon-augustus-gene-0.48-mRNA-1	-7.5274	0.000126168	0.00435198	down
maker-20480_pilon_pilon_pilon-augustus-gene-0.50-mRNA-1	1.07663	0.000126777	0.00436306	up
QX_newGene_46496	-1.91445	0.000126813	0.00436306	down
QX_newGene_13743	-1.00893	0.00012739	0.00437729	down
augustus-18586_pilon_pilon_pilon-processed-gene-0.19-mRNA-1	-4.78407	0.00012797	0.00438256	down
QX_newGene_4559	1.0776	0.000128032	0.00438256	up
QX_newGene_48607	-2.37358	0.000128891	0.00440637	down
augustus-42334_pilon_pilon_pilon-processed-gene-0.15-mRNA-1	1.16996	0.000129681	0.00442776	up
maker-5926_pilon_pilon_pilon-augustus-gene-0.57-mRNA-1	-1.0339	0.000129973	0.0044321	down
maker-9130_pilon_pilon_pilon-augustus-gene-0.21-mRNA-1	-1.03601	0.000130234	0.00443406	down
QX_newGene_16983	1.20438	0.00013036	0.00443406	up
QX_newGene_25915	-1.6979	0.000130632	0.0044377	down
maker-3450_pilon_pilon_pilon-augustus-gene-3.33-mRNA-1	6.69552	0.000133479	0.00452491	up
maker-8958_pilon_pilon_pilon-augustus-gene-0.14-mRNA-1	-1.39832	0.000133616	0.00452491	down
maker-21790_pilon_pilon_pilon-augustus-gene-0.0-mRNA-1	-1.36928	0.000133704	0.00452491	down
maker-722_pilon_pilon_pilon-augustus-gene-0.8-mRNA-1	1.81401	0.000135041	0.00456161	up
augustus-11148_pilon_pilon_pilon-processed-gene-1.9-mRNA-1	2.70658	0.000135315	0.00456161	up
maker-50726_pilon_pilon_pilon-augustus-gene-0.11-mRNA-1	-1.66192	0.00013532	0.00456161	down
augustus-1632_pilon_pilon_pilon-processed-gene-0.31-mRNA-1	-2.72748	0.000135467	0.00456161	down
augustus-4908_pilon_pilon_pilon-processed-gene-0.5-mRNA-1	-2.14412	0.000136302	0.00458402	down
augustus-8750_pilon_pilon_pilon-processed-gene-0.6-mRNA-1	2.13928	0.000139656	0.00469095	up
QX_newGene_19905	-1.45987	0.000139894	0.00469307	down
QX_newGene_12181	-1.46334	0.000140705	0.00471441	down
maker-6760_pilon_pilon_pilon-augustus-gene-0.68-mRNA-1	1.09906	0.000142055	0.00475373	up
augustus-12042_pilon_pilon_pilon-processed-gene-1.8-mRNA-1	4.62777	0.000143681	0.00480214	up
augustus-1632_pilon_pilon_pilon-processed-gene-0.17-mRNA-1	-3.28434	0.00014401	0.00480718	down
QX_newGene_40580	1.68456	0.000144232	0.00480862	up
maker-53208_pilon_pilon_pilon-augustus-gene-0.40-mRNA-1	-1.91553	0.000144738	0.00481951	down
maker-2242_pilon_pilon_pilon-augustus-gene-0.38-mRNA-1	1.00462	0.000147103	0.00488017	up
maker-13502_pilon_pilon_pilon-augustus-gene-0.45-mRNA-1	1.40845	0.000147852	0.00489349	up
QX_newGene_15913	-1.48913	0.000148415	0.00490554	down
maker-2142_pilon_pilon_pilon-augustus-gene-1.5-mRNA-1	6.7663	0.000149646	0.00494016	up
maker-2048_pilon_pilon_pilon-augustus-gene-5.47-mRNA-1	-1.26585	0.000152403	0.00501886	down
maker-94960_pilon_pilon_pilon-augustus-gene-0.4-mRNA-1	-6.64231	0.000153548	0.00505036	down
maker-51848_pilon_pilon_pilon-augustus-gene-0.12-mRNA-1	-3.41419	0.000155019	0.00508633	down
QX_newGene_32315	-1.04195	0.000157309	0.00515516	down
augustus-11346_pilon_pilon_pilon-processed-gene-0.4-mRNA-1	-6.34382	0.000157694	0.0051555	down
augustus-5650_pilon_pilon_pilon-processed-gene-0.15-mRNA-1	-1.75836	0.000157702	0.0051555	down
maker-24694_pilon_pilon_pilon-augustus-gene-0.41-mRNA-1	-2.1009	0.000158258	0.0051674	down
maker-20464_pilon_pilon_pilon-augustus-gene-0.6-mRNA-1	6.61691	0.000161008	0.00525082	up
augustus-4470_pilon_pilon_pilon-processed-gene-2.9-mRNA-1	1.43136	0.000163943	0.005328	up
maker-6086_pilon_pilon_pilon-augustus-gene-2.48-mRNA-1	6.40216	0.000163969	0.005328	up
maker-19320_pilon_pilon_pilon-augustus-gene-0.44-mRNA-1	2.3195	0.000164324	0.0053331	up
augustus-67526_pilon_pilon_pilon-processed-gene-0.0-mRNA-1	1.28137	0.000164899	0.00534531	up
QX_newGene_18905	2.30716	0.000165138	0.00534662	up
QX_newGene_17361	4.7543	0.00016811	0.00543444	up
maker-2602_pilon_pilon_pilon-augustus-gene-1.20-mRNA-1	1.27173	0.000168255	0.00543444	up
QX_newGene_49635	6.23577	0.000169625	0.00547215	up
augustus-20434_pilon_pilon_pilon-processed-gene-0.1-mRNA-1	6.23452	0.000169999	0.00547764	up
maker-504_pilon_pilon_pilon-augustus-gene-0.43-mRNA-1	-2.06831	0.000171927	0.00552836	down
maker-2306_pilon_pilon_pilon-augustus-gene-0.24-mRNA-1	1.03943	0.000171984	0.00552836	up
QX_newGene_15798	-1.2475	0.000173564	0.00557248	down
maker-27454_pilon_pilon_pilon-augustus-gene-0.4-mRNA-1	-6.27637	0.000174418	0.00558658	down
QX_newGene_21833	-1.73661	0.00017558	0.0056171	down
QX_newGene_36583	-2.88731	0.000177147	0.00565236	down
maker-10320_pilon_pilon_pilon-augustus-gene-0.11-mRNA-1	2.02551	0.000177522	0.00565236	up
maker-62976_pilon_pilon_pilon-augustus-gene-0.18-mRNA-1	-2.30893	0.000177854	0.00565623	down
augustus-812_pilon_pilon_pilon-processed-gene-3.3-mRNA-1	-2.77048	0.000180168	0.00572305	down
augustus-33794_pilon_pilon_pilon-processed-gene-0.0-mRNA-1	1.93394	0.000183091	0.00580323	up
augustus-15390_pilon_pilon_pilon-processed-gene-2.2-mRNA-1	6.35728	0.000184084	0.00582679	up
QX_newGene_41490	2.52556	0.000185697	0.00586983	up
maker-68274_pilon_pilon_pilon-augustus-gene-0.2-mRNA-1	-1.04557	0.00018588	0.00586983	down
QX_newGene_19429	6.53309	0.000187058	0.0059001	up
maker-12898_pilon_pilon_pilon-augustus-gene-0.8-mRNA-1	1.46282	0.000187339	0.00590207	up
augustus-29768_pilon_pilon_pilon-processed-gene-0.22-mRNA-1	6.65535	0.000188194	0.00591514	up
augustus-14326_pilon_pilon_pilon-processed-gene-0.1-mRNA-1	-1.72192	0.000189009	0.00593381	down
QX_newGene_31286	6.20298	0.000190133	0.00595506	up
augustus-1632_pilon_pilon_pilon-processed-gene-0.7-mRNA-1	-3.03506	0.00019035	0.00595506	down
augustus-11018_pilon_pilon_pilon-processed-gene-0.4-mRNA-1	3.30717	0.000192971	0.00603006	up
maker-35590_pilon_pilon_pilon-augustus-gene-0.20-mRNA-1	1.0743	0.000193368	0.00603546	up
QX_newGene_50909	1.11379	0.000195468	0.00609393	up
QX_newGene_34936	-1.26261	0.000197606	0.00615347	down
QX_newGene_26046	-6.57404	0.000201884	0.00627215	down
augustus-23872_pilon_pilon_pilon-processed-gene-1.3-mRNA-1	1.07359	0.000208423	0.00646039	up
maker-1810_pilon_pilon_pilon-augustus-gene-0.14-mRNA-1	1.44459	0.000210445	0.00650807	up
maker-26376_pilon_pilon_pilon-augustus-gene-0.2-mRNA-1	-1.14538	0.000211896	0.00653791	down
augustus-6760_pilon_pilon_pilon-processed-gene-0.23-mRNA-1	1.20118	0.000215325	0.00663609	up
maker-2610_pilon_pilon_pilon-augustus-gene-0.17-mRNA-1	5.65342	0.000215619	0.00663756	up
maker-62902_pilon_pilon_pilon-augustus-gene-0.3-mRNA-1	-2.01074	0.000216572	0.00665381	down
maker-24490_pilon_pilon_pilon-augustus-gene-1.20-mRNA-1	-1.08672	0.000217525	0.00666589	down
maker-45044_pilon_pilon_pilon-augustus-gene-0.2-mRNA-1	1.6178	0.00021753	0.00666589	up
augustus-40260_pilon_pilon_pilon-processed-gene-0.1-mRNA-1	1.09877	0.000221969	0.00679418	up
maker-1608_pilon_pilon_pilon-augustus-gene-1.31-mRNA-1	1.68852	0.000222849	0.00681335	up
maker-29768_pilon_pilon_pilon-augustus-gene-0.23-mRNA-1	1.48266	0.000224085	0.00684338	up
maker-49260_pilon_pilon_pilon-augustus-gene-0.13-mRNA-1	1.04165	0.000225151	0.00686813	up
augustus-21384_pilon_pilon_pilon-processed-gene-1.6-mRNA-1	6.21584	0.000226852	0.00689655	up
augustus-514_pilon_pilon_pilon-processed-gene-0.7-mRNA-1	-2.18074	0.000229894	0.00696502	down
maker-14036_pilon_pilon_pilon-augustus-gene-0.5-mRNA-1	4.40045	0.000230039	0.00696502	up
maker-3050_pilon_pilon_pilon-augustus-gene-3.17-mRNA-1	1.43087	0.000230067	0.00696502	up
augustus-20634_pilon_pilon_pilon-processed-gene-0.0-mRNA-1	-1.93758	0.000233224	0.00703626	down
maker-8938_pilon_pilon_pilon-augustus-gene-0.28-mRNA-1	6.45984	0.000233278	0.00703626	up
maker-32530_pilon_pilon_pilon-augustus-gene-0.14-mRNA-1	-1.62504	0.000233764	0.0070404	down
maker-18818_pilon_pilon_pilon-augustus-gene-0.4-mRNA-1	-1.03105	0.000233939	0.0070404	down
maker-26892_pilon_pilon_pilon-augustus-gene-0.7-mRNA-1	-1.62719	0.000234272	0.00704256	down
QX_newGene_23507	3.78297	0.000238994	0.00716849	up
augustus-9126_pilon_pilon_pilon-processed-gene-0.5-mRNA-1	6.14249	0.000241374	0.0072318	up
QX_newGene_20059	-1.72255	0.00024296	0.00727122	down
QX_newGene_45559	-2.32006	0.000244965	0.00732308	down
maker-4790_pilon_pilon_pilon-augustus-gene-0.10-mRNA-1	-1.61304	0.000245313	0.00732537	down
maker-23018_pilon_pilon_pilon-augustus-gene-0.4-mRNA-1	2.1446	0.000245815	0.00733221	up
QX_newGene_46576	6.4503	0.000246264	0.00733747	up
augustus-3188_pilon_pilon_pilon-processed-gene-0.5-mRNA-1	4.44782	0.000247529	0.00736701	up
maker-24544_pilon_pilon_pilon-augustus-gene-0.1-mRNA-1	-1.21138	0.000249724	0.00742412	down
maker-12154_pilon_pilon_pilon-augustus-gene-0.17-mRNA-1	-2.0753	0.000250907	0.00745106	down
maker-13454_pilon_pilon_pilon-augustus-gene-0.20-mRNA-1	1.39315	0.000253231	0.0075046	up
maker-3316_pilon_pilon_pilon-augustus-gene-0.22-mRNA-1	-1.30525	0.000253749	0.00751059	down
maker-43462_pilon_pilon_pilon-augustus-gene-0.11-mRNA-1	1.02689	0.000255051	0.00754083	up
maker-4104_pilon_pilon_pilon-augustus-gene-0.14-mRNA-1	2.19564	0.000255962	0.00755945	up
QX_newGene_29696	1.15506	0.000257821	0.00760602	up
augustus-2164_pilon_pilon_pilon-processed-gene-5.43-mRNA-1	1.18039	0.00025931	0.00764154	up
QX_newGene_41014	-6.45736	0.000261313	0.00769215	down
QX_newGene_42646	3.63159	0.0002641	0.0077657	up
maker-11464_pilon_pilon_pilon-augustus-gene-0.36-mRNA-1	1.03312	0.000265295	0.00779231	up
QX_newGene_16082	-2.14374	0.00026662	0.00782268	down
maker-4782_pilon_pilon_pilon-augustus-gene-2.70-mRNA-1	1.6182	0.000267019	0.00782588	up
maker-23000_pilon_pilon_pilon-augustus-gene-0.6-mRNA-1	-1.28913	0.000270368	0.00791541	down
augustus-60388_pilon_pilon_pilon-processed-gene-0.1-mRNA-1	2.35791	0.000275012	0.00803387	up
augustus-18124_pilon_pilon_pilon-processed-gene-0.0-mRNA-1	1.77155	0.000277954	0.00808999	up
maker-7860_pilon_pilon_pilon-augustus-gene-2.13-mRNA-1	-2.0389	0.000280029	0.00813626	down
maker-15196_pilon_pilon_pilon-augustus-gene-0.10-mRNA-1	-1.05302	0.000281986	0.00817998	down
maker-4582_pilon_pilon_pilon-augustus-gene-0.9-mRNA-1	-1.4331	0.000282142	0.00817998	down
QX_newGene_33705	1.01761	0.000282807	0.00819045	up
augustus-3186_pilon_pilon_pilon-processed-gene-0.16-mRNA-1	2.74594	0.000287118	0.00827965	up
augustus-8428_pilon_pilon_pilon-processed-gene-0.0-mRNA-1	-1.99363	0.000288005	0.00828745	down
maker-37202_pilon_pilon_pilon-augustus-gene-0.22-mRNA-1	6.17901	0.000289279	0.00831522	up
QX_newGene_43626	2.32547	0.000291536	0.00837116	up
augustus-28374_pilon_pilon_pilon-processed-gene-0.5-mRNA-1	-2.35546	0.000293094	0.00840694	down
maker-3840_pilon_pilon_pilon-augustus-gene-0.8-mRNA-1	2.16218	0.000294902	0.00844979	up
maker-19902_pilon_pilon_pilon-augustus-gene-0.3-mRNA-1	1.39572	0.000295918	0.00846985	up
augustus-23840_pilon_pilon_pilon-processed-gene-0.3-mRNA-1	-6.25319	0.000299422	0.00856105	down
maker-36776_pilon_pilon_pilon-augustus-gene-0.6-mRNA-1	-10.1199	0.000300912	0.00859451	down
augustus-41488_pilon_pilon_pilon-processed-gene-0.3-mRNA-1	-2.22619	0.000302113	0.0086126	down
maker-5906_pilon_pilon_pilon-augustus-gene-0.15-mRNA-1	-1.96788	0.000302307	0.0086126	down
maker-73224_pilon_pilon_pilon-augustus-gene-0.13-mRNA-1	1.5694	0.000302505	0.0086126	up
maker-24358_pilon_pilon_pilon-augustus-gene-0.3-mRNA-1	2	0.000307435	0.00874371	up
maker-52052_pilon_pilon_pilon-augustus-gene-0.12-mRNA-1	-2.43391	0.000311654	0.00884499	down
maker-22626_pilon_pilon_pilon-augustus-gene-0.4-mRNA-1	1.43192	0.000312386	0.0088471	up
QX_newGene_9899	6.92866	0.000314125	0.00887767	up
QX_newGene_19706	1.36616	0.000314668	0.00888368	up
maker-36824_pilon_pilon_pilon-augustus-gene-0.9-mRNA-1	1.54704	0.000316724	0.00892622	up
augustus-57456_pilon_pilon_pilon-processed-gene-0.1-mRNA-1	5.19813	0.000316838	0.00892622	up
augustus-2050_pilon_pilon_pilon-processed-gene-3.26-mRNA-1	-6.18522	0.000319355	0.00897832	down
QX_newGene_25706	-1.00275	0.000321455	0.00902793	down
QX_newGene_31995	2.06403	0.000322124	0.00903728	up
maker-14814_pilon_pilon_pilon-augustus-gene-0.3-mRNA-1	2.54334	0.000327086	0.0091574	up
augustus-45680_pilon_pilon_pilon-processed-gene-0.0-mRNA-1	6.3942	0.000328404	0.00917519	up
maker-4088_pilon_pilon_pilon-augustus-gene-0.8-mRNA-1	1.18186	0.000338832	0.00941764	up
maker-3280_pilon_pilon_pilon-augustus-gene-0.21-mRNA-1	-1.18763	0.000340761	0.00946148	down
augustus-11488_pilon_pilon_pilon-processed-gene-0.20-mRNA-1	6.10373	0.000341752	0.00947922	up
augustus-14450_pilon_pilon_pilon-processed-gene-0.2-mRNA-1	2.5551	0.000343138	0.00950211	up
maker-5562_pilon_pilon_pilon-augustus-gene-2.85-mRNA-1	-6.02842	0.000343284	0.00950211	down
augustus-17010_pilon_pilon_pilon-processed-gene-1.1-mRNA-1	-2.5182	0.000351146	0.00968984	down
maker-16616_pilon_pilon_pilon-augustus-gene-0.3-mRNA-1	6.10881	0.000351922	0.0097013	up
maker-26136_pilon_pilon_pilon-augustus-gene-0.32-mRNA-1	1.08268	0.000354618	0.0097656	up
maker-40090_pilon_pilon_pilon-augustus-gene-0.4-mRNA-1	-2.43998	0.000358005	0.00983669	down
augustus-21084_pilon_pilon_pilon-processed-gene-0.5-mRNA-1	1.20569	0.000360785	0.009889	up
QX_newGene_12753	1.87778	0.000360936	0.009889	up
maker-12332_pilon_pilon_pilon-augustus-gene-0.20-mRNA-1	-6.27837	0.00036169	0.00989552	down
maker-296_pilon_pilon_pilon-augustus-gene-4.7-mRNA-1	6.27787	0.00036191	0.00989552	up
augustus-30098_pilon_pilon_pilon-processed-gene-0.3-mRNA-1	1.99726	0.000364931	0.009968	up
maker-87790_pilon_pilon_pilon-augustus-gene-0.5-mRNA-1	1.2703	0.000366596	0.010001	up
augustus-13386_pilon_pilon_pilon-processed-gene-0.23-mRNA-1	6.05591	0.000368198	0.0100258	up
QX_newGene_8717	6.17673	0.000368539	0.0100258	up
maker-15334_pilon_pilon_pilon-augustus-gene-0.39-mRNA-1	1.00975	0.000370733	0.010055	up
maker-41666_pilon_pilon_pilon-augustus-gene-0.21-mRNA-1	-2.06331	0.000372149	0.0100833	down
augustus-23068_pilon_pilon_pilon-processed-gene-0.4-mRNA-1	6.21434	0.000373504	0.0100999	up
maker-5816_pilon_pilon_pilon-augustus-gene-6.41-mRNA-1	-1.15982	0.000374677	0.0101212	down
QX_newGene_28824	-2.82786	0.000375974	0.010146	down
maker-18922_pilon_pilon_pilon-augustus-gene-0.30-mRNA-1	-1.39584	0.000377052	0.0101508	down
maker-43504_pilon_pilon_pilon-augustus-gene-0.5-mRNA-1	-7.04722	0.000377283	0.0101508	down
QX_newGene_39252	1.10522	0.000379446	0.0101886	up
QX_newGene_13744	-2.02667	0.000382022	0.0102476	down
QX_newGene_37760	1.96569	0.000384911	0.0103113	up
maker-18894_pilon_pilon_pilon-augustus-gene-0.9-mRNA-1	1.87963	0.000385166	0.0103113	up
maker-13752_pilon_pilon_pilon-augustus-gene-0.1-mRNA-1	1.59242	0.000387027	0.0103508	up
augustus-12750_pilon_pilon_pilon-processed-gene-0.1-mRNA-1	-6.2918	0.00038915	0.0103973	down
maker-3376_pilon_pilon_pilon-augustus-gene-0.30-mRNA-1	1.06885	0.000390767	0.0104301	up
QX_newGene_31140	1.47458	0.000393373	0.0104717	up
maker-11002_pilon_pilon_pilon-augustus-gene-0.7-mRNA-1	-1.11115	0.000393492	0.0104717	down
maker-1788_pilon_pilon_pilon-augustus-gene-0.16-mRNA-1	1.00088	0.000395978	0.0105275	up
augustus-51848_pilon_pilon_pilon-processed-gene-0.4-mRNA-1	-2.9147	0.000399073	0.0105888	down
maker-27678_pilon_pilon_pilon-augustus-gene-0.4-mRNA-1	1.09067	0.000405362	0.0107345	up
QX_newGene_33988	6.44458	0.000407888	0.0107801	up
QX_newGene_31241	6.43901	0.000408285	0.0107801	up
augustus-36798_pilon_pilon_pilon-processed-gene-0.1-mRNA-1	4.31345	0.000409681	0.0107965	up
QX_newGene_31347	-3.10091	0.000413752	0.0108817	down
maker-45258_pilon_pilon_pilon-augustus-gene-0.15-mRNA-1	2.23106	0.000417408	0.0109422	up
augustus-56556_pilon_pilon_pilon-processed-gene-0.19-mRNA-1	-1.40728	0.000417678	0.0109422	down
maker-16848_pilon_pilon_pilon-augustus-gene-0.30-mRNA-1	-1.59916	0.000420093	0.0109948	down
augustus-8228_pilon_pilon_pilon-processed-gene-1.2-mRNA-1	1.83512	0.000421851	0.0110235	up
QX_newGene_10883	-6.59281	0.000422327	0.0110235	down
maker-15330_pilon_pilon_pilon-augustus-gene-0.15-mRNA-1	-1.43975	0.000422421	0.0110235	down
maker-48176_pilon_pilon_pilon-augustus-gene-0.4-mRNA-1	1.65943	0.00042359	0.0110387	up
maker-15420_pilon_pilon_pilon-augustus-gene-0.5-mRNA-1	-2.00198	0.000423886	0.0110387	down
QX_newGene_43078	6.44801	0.00042494	0.0110387	up
maker-6622_pilon_pilon_pilon-augustus-gene-0.17-mRNA-1	1.19061	0.000425032	0.0110387	up
augustus-88114_pilon_pilon_pilon-processed-gene-0.3-mRNA-1	1.46616	0.000425055	0.0110387	up
maker-1186_pilon_pilon_pilon-augustus-gene-3.11-mRNA-1	1.54686	0.000430768	0.0111699	up
maker-5924_pilon_pilon_pilon-augustus-gene-0.37-mRNA-1	-2.11801	0.000430935	0.0111699	down
augustus-898_pilon_pilon_pilon-processed-gene-4.0-mRNA-1	1.46082	0.000431724	0.0111795	up
QX_newGene_7258	-1.33789	0.000432794	0.0111965	down
QX_newGene_40215	-2.12753	0.000433933	0.0112152	down
QX_newGene_3660	1.21997	0.00043616	0.0112619	up
QX_newGene_31633	6.2924	0.000440515	0.0113634	up
maker-1608_pilon_pilon_pilon-augustus-gene-1.34-mRNA-1	1.67066	0.000455291	0.0116813	up
maker-9280_pilon_pilon_pilon-augustus-gene-0.17-mRNA-1	-2.04883	0.000455441	0.0116813	down
maker-47902_pilon_pilon_pilon-augustus-gene-0.6-mRNA-1	1.18232	0.000456903	0.0117076	up
maker-2014_pilon_pilon_pilon-augustus-gene-0.38-mRNA-1	-1.72544	0.00046392	0.0118535	down
augustus-1084_pilon_pilon_pilon-processed-gene-2.2-mRNA-1	1.86184	0.000465644	0.0118833	up
maker-15708_pilon_pilon_pilon-augustus-gene-0.5-mRNA-1	1.64485	0.000468521	0.0119371	up
maker-1500_pilon_pilon_pilon-augustus-gene-2.9-mRNA-1	-1.16112	0.000472402	0.0120132	down
maker-13782_pilon_pilon_pilon-augustus-gene-0.20-mRNA-1	-2.3521	0.000473886	0.0120396	down
augustus-7944_pilon_pilon_pilon-processed-gene-1.1-mRNA-1	1.04648	0.000474924	0.0120546	up
maker-64046_pilon_pilon_pilon-augustus-gene-0.6-mRNA-1	1.87829	0.000477823	0.0121167	up
augustus-4262_pilon_pilon_pilon-processed-gene-0.2-mRNA-1	6.13214	0.00047927	0.012142	up
maker-2804_pilon_pilon_pilon-augustus-gene-0.18-mRNA-1	2.27861	0.000484705	0.0122454	up
maker-11866_pilon_pilon_pilon-augustus-gene-0.13-mRNA-1	-1.74634	0.000485304	0.0122487	down
maker-24386_pilon_pilon_pilon-augustus-gene-0.10-mRNA-1	-2.17435	0.00048587	0.0122515	down
maker-45098_pilon_pilon_pilon-augustus-gene-0.2-mRNA-1	-1.55802	0.000489527	0.0123321	down
maker-38064_pilon_pilon_pilon-augustus-gene-0.18-mRNA-1	-1.64512	0.000492975	0.0123973	down
augustus-98000_pilon_pilon_pilon-processed-gene-0.2-mRNA-1	-5.96968	0.000494384	0.012408	down
maker-61114_pilon_pilon_pilon-augustus-gene-0.3-mRNA-1	1.19114	0.00049635	0.0124421	up
QX_newGene_22787	-1.14679	0.000496822	0.0124421	down
QX_newGene_19488	3.66937	0.000498054	0.0124421	up
augustus-11148_pilon_pilon_pilon-processed-gene-1.11-mRNA-1	3.60505	0.000499003	0.0124543	up
QX_newGene_42801	1.63941	0.000500877	0.0124779	up
QX_newGene_53537	-1.64489	0.000510209	0.0126721	down
augustus-5412_pilon_pilon_pilon-processed-gene-0.1-mRNA-1	-1.56165	0.000513002	0.0126948	down
maker-71660_pilon_pilon_pilon-augustus-gene-0.15-mRNA-1	-6.59559	0.000513359	0.0126948	down
maker-49170_pilon_pilon_pilon-augustus-gene-0.2-mRNA-1	1.70084	0.000515161	0.0127277	up
QX_newGene_28530	7.91314	0.000516514	0.0127488	up
QX_newGene_20968	-1.75824	0.000516963	0.0127488	down
maker-30304_pilon_pilon_pilon-augustus-gene-0.4-mRNA-1	1.63315	0.00052038	0.012799	up
augustus-7124_pilon_pilon_pilon-processed-gene-0.22-mRNA-1	1.35251	0.000523806	0.0128703	up
augustus-1632_pilon_pilon_pilon-processed-gene-0.16-mRNA-1	-2.60268	0.000527459	0.0129366	down
QX_newGene_11384	-1.15037	0.000527467	0.0129366	down
QX_newGene_35420	1.0237	0.000534319	0.0130738	up
maker-1278_pilon_pilon_pilon-augustus-gene-0.46-mRNA-1	-1.43798	0.000536057	0.0130996	down
QX_newGene_41503	-1.70805	0.000538918	0.0131575	down
maker-6142_pilon_pilon_pilon-augustus-gene-0.18-mRNA-1	-2.65301	0.000544745	0.0132637	down
maker-11926_pilon_pilon_pilon-augustus-gene-0.7-mRNA-1	-1.0296	0.000547168	0.0132866	down
QX_newGene_14847	6.52404	0.000548834	0.013299	up
augustus-15706_pilon_pilon_pilon-processed-gene-0.6-mRNA-1	-2.31355	0.000552971	0.0133792	down
QX_newGene_30284	6.14784	0.000554797	0.0134044	up
maker-82_pilon_pilon_pilon-augustus-gene-0.32-mRNA-1	2.38174	0.000566179	0.0135888	up
maker-52052_pilon_pilon_pilon-augustus-gene-0.9-mRNA-1	-3.09573	0.000569238	0.0136379	down
QX_newGene_20085	-1.9964	0.000571485	0.0136674	down
maker-1066_pilon_pilon_pilon-augustus-gene-0.29-mRNA-1	1.33004	0.000581324	0.0138534	up
QX_newGene_2226	7.91149	0.00059239	0.014075	up
maker-3230_pilon_pilon_pilon-augustus-gene-0.20-mRNA-1	-1.83986	0.00059363	0.014075	down
QX_newGene_18419	6.23088	0.000593762	0.014075	up
maker-58378_pilon_pilon_pilon-augustus-gene-0.2-mRNA-1	1.50358	0.000600643	0.0141882	up
maker-490_pilon_pilon_pilon-augustus-gene-0.15-mRNA-1	-1.02772	0.000601958	0.0142067	down
maker-7300_pilon_pilon_pilon-augustus-gene-0.11-mRNA-1	-1.71336	0.000603129	0.0142219	down
augustus-19232_pilon_pilon_pilon-processed-gene-0.5-mRNA-1	1.58345	0.00060742	0.014298	up
maker-40322_pilon_pilon_pilon-augustus-gene-0.4-mRNA-1	3.50235	0.000610684	0.0143623	up
maker-17842_pilon_pilon_pilon-augustus-gene-0.5-mRNA-1	-1.60937	0.000611299	0.0143642	down
maker-3912_pilon_pilon_pilon-augustus-gene-0.12-mRNA-1	1.05478	0.000617211	0.0144905	up
augustus-8534_pilon_pilon_pilon-processed-gene-1.28-mRNA-1	-3.24669	0.000620713	0.0145346	down
maker-13396_pilon_pilon_pilon-augustus-gene-0.15-mRNA-1	-2.89615	0.000623475	0.0145866	down
maker-51258_pilon_pilon_pilon-augustus-gene-0.17-mRNA-1	1.37565	0.000628831	0.0146991	up
QX_newGene_35978	1.17799	0.000629945	0.0147124	up
maker-18654_pilon_pilon_pilon-augustus-gene-1.24-mRNA-1	-1.59951	0.000632391	0.0147567	down
maker-12946_pilon_pilon_pilon-augustus-gene-3.3-mRNA-1	1.85765	0.000635466	0.0148156	up
maker-3038_pilon_pilon_pilon-augustus-gene-0.30-mRNA-1	-2.03084	0.000636204	0.01482	down
maker-10364_pilon_pilon_pilon-augustus-gene-0.44-mRNA-1	-7.80303	0.000651636	0.0151532	down
maker-76944_pilon_pilon_pilon-augustus-gene-0.2-mRNA-1	-1.26007	0.000652684	0.0151645	down
augustus-60276_pilon_pilon_pilon-processed-gene-0.0-mRNA-1	-3.09537	0.000659899	0.0153189	down
maker-496_pilon_pilon_pilon-augustus-gene-0.14-mRNA-1	-1.34263	0.000662868	0.0153496	down
augustus-29334_pilon_pilon_pilon-processed-gene-0.18-mRNA-1	1.41863	0.000662979	0.0153496	up
QX_newGene_37542	-1.35896	0.000663876	0.0153496	down
augustus-21560_pilon_pilon_pilon-processed-gene-0.10-mRNA-1	-1.61741	0.000664073	0.0153496	down
maker-5318_pilon_pilon_pilon-augustus-gene-0.61-mRNA-1	1.17349	0.000670766	0.015491	up
augustus-7914_pilon_pilon_pilon-processed-gene-1.4-mRNA-1	1.20931	0.000671482	0.0154942	up
maker-28106_pilon_pilon_pilon-augustus-gene-1.18-mRNA-1	-1.04563	0.000678807	0.0156498	down
QX_newGene_31864	1.41442	0.000683761	0.0157298	up
maker-10308_pilon_pilon_pilon-augustus-gene-0.19-mRNA-1	1.52313	0.000684031	0.0157298	up
maker-41174_pilon_pilon_pilon-augustus-gene-0.12-mRNA-1	2.98353	0.000691734	0.0158798	up
augustus-11994_pilon_pilon_pilon-processed-gene-0.25-mRNA-1	4.07036	0.000695032	0.0159283	up
QX_newGene_35948	1.44948	0.000695852	0.0159335	up
maker-36438_pilon_pilon_pilon-augustus-gene-0.6-mRNA-1	1.30417	0.000699368	0.0160004	up
maker-26716_pilon_pilon_pilon-augustus-gene-0.18-mRNA-1	-5.25203	0.000703916	0.0160908	down
maker-29816_pilon_pilon_pilon-augustus-gene-0.11-mRNA-1	-1.12866	0.00070525	0.0160939	down
QX_newGene_42075	-2.01697	0.000707629	0.0161314	down
maker-18462_pilon_pilon_pilon-augustus-gene-0.52-mRNA-1	2.054	0.000708092	0.0161314	up
maker-43846_pilon_pilon_pilon-augustus-gene-0.9-mRNA-1	-1.0903	0.000709243	0.016144	down
QX_newGene_15934	1.37651	0.000711488	0.0161793	up
maker-17816_pilon_pilon_pilon-augustus-gene-0.48-mRNA-1	-2.08619	0.000712219	0.0161793	down
augustus-38562_pilon_pilon_pilon-processed-gene-0.3-mRNA-1	-1.81339	0.000712597	0.0161793	down
maker-37194_pilon_pilon_pilon-augustus-gene-0.2-mRNA-1	2.17278	0.000718776	0.016292	up
augustus-95330_pilon_pilon_pilon-processed-gene-0.7-mRNA-1	1.59118	0.000720118	0.0163054	up
QX_newGene_36953	3.19387	0.000720576	0.0163054	up
maker-16730_pilon_pilon_pilon-augustus-gene-0.13-mRNA-1	1.46471	0.000725231	0.0163969	up
QX_newGene_17378	3.15974	0.000726781	0.0164182	up
maker-18418_pilon_pilon_pilon-augustus-gene-0.23-mRNA-1	-1.25949	0.000728476	0.0164427	down
augustus-14322_pilon_pilon_pilon-processed-gene-5.16-mRNA-1	-3.34063	0.00073219	0.0165023	down
QX_newGene_27963	5.92253	0.000732344	0.0165023	up
augustus-16756_pilon_pilon_pilon-processed-gene-0.15-mRNA-1	1.72186	0.000734399	0.0165347	up
maker-25064_pilon_pilon_pilon-augustus-gene-0.32-mRNA-1	-1.36959	0.000736579	0.0165699	down
augustus-1188_pilon_pilon_pilon-processed-gene-2.25-mRNA-1	-1.53897	0.000747525	0.0167675	down
maker-43402_pilon_pilon_pilon-augustus-gene-0.9-mRNA-1	-6.35328	0.000747852	0.0167675	down
maker-5592_pilon_pilon_pilon-augustus-gene-0.30-mRNA-1	1.00387	0.000751062	0.0168224	up
QX_newGene_13680	1.79849	0.000754877	0.0168801	up
maker-474_pilon_pilon_pilon-augustus-gene-1.44-mRNA-1	-1.35601	0.000757364	0.0168962	down
augustus-27014_pilon_pilon_pilon-processed-gene-0.3-mRNA-1	5.9052	0.000758025	0.016897	up
maker-56444_pilon_pilon_pilon-augustus-gene-0.5-mRNA-1	4.45795	0.000763159	0.0169693	up
maker-3050_pilon_pilon_pilon-augustus-gene-2.99-mRNA-1	1.71098	0.00076426	0.0169797	up
augustus-9656_pilon_pilon_pilon-processed-gene-0.14-mRNA-1	7.72827	0.000768769	0.0170531	up
maker-34128_pilon_pilon_pilon-augustus-gene-0.11-mRNA-1	1.53975	0.000769968	0.0170531	up
QX_newGene_41416	3.32028	0.000769988	0.0170531	up
augustus-6542_pilon_pilon_pilon-processed-gene-3.22-mRNA-1	1.98758	0.000770101	0.0170531	up
augustus-69584_pilon_pilon_pilon-processed-gene-0.2-mRNA-1	-3.69942	0.000771654	0.0170735	down
maker-2262_pilon_pilon_pilon-augustus-gene-0.39-mRNA-1	-1.70671	0.000783117	0.0172986	down
maker-992_pilon_pilon_pilon-augustus-gene-0.9-mRNA-1	1.03447	0.000787526	0.0173818	up
augustus-7004_pilon_pilon_pilon-processed-gene-0.1-mRNA-1	4.24514	0.000792937	0.0174801	up
augustus-7784_pilon_pilon_pilon-processed-gene-3.1-mRNA-1	-2.8612	0.000794225	0.0174866	down
augustus-942_pilon_pilon_pilon-processed-gene-2.1-mRNA-1	3.50965	0.000795136	0.0174923	up
QX_newGene_18423	4.78091	0.000799542	0.0175749	up
maker-31418_pilon_pilon_pilon-augustus-gene-0.3-mRNA-1	2.34444	0.000808982	0.0177679	up
QX_newGene_12525	1.10174	0.000810851	0.0177944	up
QX_newGene_1072	1.98185	0.00081409	0.0178509	up
QX_newGene_30926	-3.99805	0.000814803	0.017852	down
augustus-33992_pilon_pilon_pilon-processed-gene-0.0-mRNA-1	1.56091	0.000823462	0.0180042	up
augustus-6540_pilon_pilon_pilon-processed-gene-1.14-mRNA-1	5.8789	0.000824088	0.0180042	up
augustus-38762_pilon_pilon_pilon-processed-gene-0.11-mRNA-1	-1.753	0.000825094	0.0180042	down
maker-5430_pilon_pilon_pilon-augustus-gene-1.9-mRNA-1	-3.09342	0.000830486	0.0180925	down
augustus-64494_pilon_pilon_pilon-processed-gene-0.0-mRNA-1	6.20543	0.000834687	0.0181517	up
QX_newGene_15506	1.32026	0.000834784	0.0181517	up
QX_newGene_36144	-1.7984	0.000835228	0.0181517	down
augustus-38350_pilon_pilon_pilon-processed-gene-0.7-mRNA-1	6.04689	0.000839194	0.0182085	up
augustus-97962_pilon_pilon_pilon-processed-gene-0.1-mRNA-1	-5.8878	0.000849529	0.0183464	down
QX_newGene_12102	-1.30816	0.000850321	0.0183464	down
QX_newGene_16257	1.0062	0.000862318	0.0185903	up
QX_newGene_8489	1.00889	0.000865927	0.0186531	up
maker-11554_pilon_pilon_pilon-augustus-gene-0.22-mRNA-1	-1.38215	0.000867717	0.0186767	down
QX_newGene_20997	1.44465	0.0008719	0.0187363	up
maker-94018_pilon_pilon_pilon-augustus-gene-0.2-mRNA-1	-2.14049	0.000872511	0.0187363	down
maker-8144_pilon_pilon_pilon-augustus-gene-0.65-mRNA-1	-1.68268	0.000874497	0.0187626	down
maker-12632_pilon_pilon_pilon-augustus-gene-0.34-mRNA-1	1.29046	0.000882916	0.0189282	up
augustus-50928_pilon_pilon_pilon-processed-gene-0.22-mRNA-1	1.08403	0.000885195	0.0189619	up
maker-45654_pilon_pilon_pilon-augustus-gene-0.7-mRNA-1	1.15823	0.000900961	0.0192537	up
augustus-1384_pilon_pilon_pilon-processed-gene-2.25-mRNA-1	1.38746	0.000902676	0.019275	up
maker-44086_pilon_pilon_pilon-augustus-gene-0.36-mRNA-1	1.21182	0.00091548	0.0194711	up
QX_newGene_37823	-1.10749	0.000918997	0.0195305	down
maker-17952_pilon_pilon_pilon-augustus-gene-0.8-mRNA-1	-1.41349	0.000922505	0.0195741	down
QX_newGene_20082	-2.3643	0.000927272	0.0196322	down
maker-23250_pilon_pilon_pilon-augustus-gene-0.5-mRNA-1	2.38824	0.000927431	0.0196322	up
augustus-14710_pilon_pilon_pilon-processed-gene-0.27-mRNA-1	-5.84403	0.000931921	0.0196963	down
augustus-8764_pilon_pilon_pilon-processed-gene-0.1-mRNA-1	3.46006	0.000935549	0.0197574	up
augustus-48458_pilon_pilon_pilon-processed-gene-0.0-mRNA-1	1.1682	0.000936538	0.0197628	up
augustus-11926_pilon_pilon_pilon-processed-gene-1.2-mRNA-1	-3.24635	0.000947269	0.0199579	down
maker-18252_pilon_pilon_pilon-augustus-gene-0.34-mRNA-1	1.26291	0.000952605	0.0200546	up
augustus-1410_pilon_pilon_pilon-processed-gene-1.17-mRNA-1	1.03905	0.000954314	0.0200671	up
maker-9162_pilon_pilon_pilon-augustus-gene-2.22-mRNA-1	5.85671	0.000954689	0.0200671	up
augustus-7554_pilon_pilon_pilon-processed-gene-3.5-mRNA-1	1.25252	0.000969417	0.0203291	up
augustus-89292_pilon_pilon_pilon-processed-gene-0.9-mRNA-1	-1.4789	0.000973953	0.0204082	down
QX_newGene_25824	1.19574	0.000980786	0.0205355	up
augustus-29538_pilon_pilon_pilon-processed-gene-0.15-mRNA-1	-1.00439	0.000984828	0.0205778	down
maker-77518_pilon_pilon_pilon-augustus-gene-0.2-mRNA-1	-7.83265	0.000984847	0.0205778	down
maker-6482_pilon_pilon_pilon-augustus-gene-0.15-mRNA-1	6.03254	0.000985373	0.0205778	up
augustus-10884_pilon_pilon_pilon-processed-gene-2.7-mRNA-1	3.70445	0.000988361	0.0206134	up
maker-18338_pilon_pilon_pilon-augustus-gene-0.31-mRNA-1	-1.48958	0.000989105	0.0206134	down
QX_newGene_35976	1.20339	0.00099187	0.0206454	up
maker-10686_pilon_pilon_pilon-augustus-gene-1.35-mRNA-1	2.54744	0.000992178	0.0206454	up
augustus-21234_pilon_pilon_pilon-processed-gene-1.3-mRNA-1	1.6609	0.000995371	0.0206667	up
augustus-12700_pilon_pilon_pilon-processed-gene-0.19-mRNA-1	-1.04216	0.000995505	0.0206667	down
QX_newGene_43727	2.30499	0.000998452	0.0207014	up
QX_newGene_34204	4.31468	0.00100128	0.0207179	up
augustus-6540_pilon_pilon_pilon-processed-gene-0.10-mRNA-1	1.53278	0.00100149	0.0207179	up
maker-51080_pilon_pilon_pilon-augustus-gene-0.20-mRNA-1	-1.99959	0.00100311	0.0207179	down
QX_newGene_21660	-7.68826	0.00100336	0.0207179	down
augustus-2276_pilon_pilon_pilon-processed-gene-0.1-mRNA-1	7.05107	0.0010106	0.0208359	up
QX_newGene_37665	-1.18159	0.00101062	0.0208359	down
augustus-1632_pilon_pilon_pilon-processed-gene-0.4-mRNA-1	-2.47834	0.00101273	0.0208634	down
maker-22050_pilon_pilon_pilon-augustus-gene-0.16-mRNA-1	-1.53028	0.00101658	0.0209107	down
augustus-41488_pilon_pilon_pilon-processed-gene-0.2-mRNA-1	-2.50959	0.00101851	0.0209344	down
maker-2130_pilon_pilon_pilon-augustus-gene-2.45-mRNA-1	1.17719	0.00102238	0.0209979	up
maker-13026_pilon_pilon_pilon-augustus-gene-2.19-mRNA-1	-1.04276	0.00102396	0.0210141	down
maker-26714_pilon_pilon_pilon-augustus-gene-0.43-mRNA-1	-5.74435	0.00103297	0.0211829	down
QX_newGene_30352	-2.59677	0.00103432	0.0211944	down
QX_newGene_9757	2.82343	0.00104177	0.0212822	up
maker-144_pilon_pilon_pilon-augustus-gene-0.17-mRNA-1	1.92052	0.00104878	0.021405	up
augustus-7086_pilon_pilon_pilon-processed-gene-4.10-mRNA-1	1.12882	0.00105122	0.0214265	up
QX_newGene_47180	1.98783	0.00105207	0.0214276	up
maker-29654_pilon_pilon_pilon-augustus-gene-0.3-mRNA-1	1.65695	0.00105876	0.0215444	up
maker-27720_pilon_pilon_pilon-augustus-gene-0.29-mRNA-1	-4.68274	0.0010594	0.0215444	down
maker-85194_pilon_pilon_pilon-augustus-gene-0.4-mRNA-1	1.03672	0.00106153	0.0215713	up
maker-64878_pilon_pilon_pilon-augustus-gene-0.6-mRNA-1	-1.09323	0.00106708	0.0216678	down
maker-35978_pilon_pilon_pilon-augustus-gene-0.41-mRNA-1	-1.15798	0.00106999	0.0216941	down
augustus-69294_pilon_pilon_pilon-processed-gene-0.1-mRNA-1	-1.81355	0.00107347	0.0217274	down
QX_newGene_36117	-3.4116	0.00107446	0.0217274	down
augustus-16896_pilon_pilon_pilon-processed-gene-1.8-mRNA-1	5.25928	0.00107704	0.0217363	up
QX_newGene_30835	2.34128	0.00107773	0.0217363	up
QX_newGene_9219	5.90403	0.00108312	0.0218124	up
augustus-3596_pilon_pilon_pilon-processed-gene-0.6-mRNA-1	2.10849	0.00108399	0.0218137	up
QX_newGene_19006	-7.79678	0.00108786	0.0218587	down
QX_newGene_34890	1.75853	0.00109165	0.0219186	up
maker-45222_pilon_pilon_pilon-augustus-gene-0.11-mRNA-1	1.33718	0.00109369	0.0219431	up
QX_newGene_15765	-7.46243	0.00112084	0.022421	down
maker-3656_pilon_pilon_pilon-augustus-gene-0.25-mRNA-1	1.09349	0.00112252	0.0224378	up
QX_newGene_2465	-3.51183	0.00112742	0.0225025	down
augustus-78420_pilon_pilon_pilon-processed-gene-0.0-mRNA-1	6.42888	0.00113312	0.0225994	up
QX_newGene_30790	1.01564	0.00114897	0.0228816	up
maker-19414_pilon_pilon_pilon-augustus-gene-1.71-mRNA-1	-7.55466	0.0011518	0.022921	down
maker-2048_pilon_pilon_pilon-augustus-gene-5.51-mRNA-1	-1.9952	0.00115373	0.0229424	down
QX_newGene_8031	2.64386	0.00115462	0.0229431	up
maker-23642_pilon_pilon_pilon-augustus-gene-0.19-mRNA-1	-1.15372	0.00115794	0.0229921	down
QX_newGene_13857	-1.17079	0.00116066	0.0230123	down
maker-8672_pilon_pilon_pilon-augustus-gene-0.48-mRNA-1	1.11131	0.00116192	0.0230202	up
augustus-8228_pilon_pilon_pilon-processed-gene-1.3-mRNA-1	2.36478	0.00116955	0.0231543	up
QX_newGene_31181	-1.07834	0.00117927	0.0233125	down
QX_newGene_44871	-1.50896	0.00118286	0.0233662	down
maker-30308_pilon_pilon_pilon-augustus-gene-0.20-mRNA-1	-6.0727	0.00118516	0.0233945	down
QX_newGene_16740	2.06869	0.00118786	0.0234306	up
augustus-15988_pilon_pilon_pilon-processed-gene-0.4-mRNA-1	-5.95435	0.00119101	0.0234755	down
QX_newGene_22062	6.18463	0.0012073	0.0237619	up
QX_newGene_29972	-1.73855	0.00120968	0.0237792	down
QX_newGene_33183	-5.77584	0.00121	0.0237792	down
augustus-2200_pilon_pilon_pilon-processed-gene-0.26-mRNA-1	-1.52218	0.00121294	0.0238031	down
augustus-77274_pilon_pilon_pilon-processed-gene-0.5-mRNA-1	1.66296	0.00122199	0.0239459	up
maker-15144_pilon_pilon_pilon-augustus-gene-0.26-mRNA-1	1.97514	0.00122638	0.0239956	up
augustus-868_pilon_pilon_pilon-processed-gene-1.24-mRNA-1	1.34844	0.00122721	0.0239956	up
QX_newGene_13679	2.63626	0.00123323	0.0240959	up
augustus-34468_pilon_pilon_pilon-processed-gene-0.0-mRNA-1	2.09297	0.00123758	0.0241458	up
augustus-11576_pilon_pilon_pilon-processed-gene-0.17-mRNA-1	1.55891	0.00124357	0.024224	up
maker-61882_pilon_pilon_pilon-augustus-gene-0.11-mRNA-1	-7.54364	0.00124429	0.024224	down
maker-2330_pilon_pilon_pilon-augustus-gene-0.26-mRNA-1	1.79227	0.00125222	0.0243609	up
QX_newGene_31389	2.24108	0.00125444	0.0243863	up
maker-12154_pilon_pilon_pilon-augustus-gene-0.16-mRNA-1	-3.12115	0.00125663	0.0244112	down
augustus-14888_pilon_pilon_pilon-processed-gene-2.1-mRNA-1	6.05633	0.00126394	0.0245202	up
maker-1744_pilon_pilon_pilon-augustus-gene-0.30-mRNA-1	1.49386	0.00126838	0.0245841	up
maker-7394_pilon_pilon_pilon-augustus-gene-0.15-mRNA-1	1.6713	0.00126972	0.0245841	up
QX_newGene_17200	6.48779	0.00127726	0.0246873	up
augustus-14292_pilon_pilon_pilon-processed-gene-0.11-mRNA-1	-1.59298	0.00129254	0.024911	down
augustus-1632_pilon_pilon_pilon-processed-gene-0.15-mRNA-1	-2.37247	0.00130211	0.0250704	down
maker-26798_pilon_pilon_pilon-augustus-gene-0.14-mRNA-1	1.20359	0.00131569	0.0252847	up
QX_newGene_33855	-2.01777	0.00132971	0.025536	down
augustus-6430_pilon_pilon_pilon-processed-gene-0.12-mRNA-1	1.54595	0.00133522	0.0256051	up
augustus-11148_pilon_pilon_pilon-processed-gene-0.11-mRNA-1	1.0825	0.00134204	0.0257176	up
maker-8970_pilon_pilon_pilon-augustus-gene-0.6-mRNA-1	3.09683	0.00134437	0.0257389	up
augustus-6542_pilon_pilon_pilon-processed-gene-3.43-mRNA-1	7.58933	0.00134506	0.0257389	up
augustus-82778_pilon_pilon_pilon-processed-gene-0.0-mRNA-1	-7.37787	0.00135239	0.0258442	down
QX_newGene_28617	5.17196	0.00135425	0.0258448	up
augustus-9492_pilon_pilon_pilon-processed-gene-0.0-mRNA-1	1.46245	0.00135444	0.0258448	up
maker-20342_pilon_pilon_pilon-augustus-gene-0.27-mRNA-1	-1.18593	0.0013584	0.0258722	down
maker-5648_pilon_pilon_pilon-augustus-gene-3.13-mRNA-1	-1.00999	0.0013677	0.0259873	down
augustus-43006_pilon_pilon_pilon-processed-gene-0.3-mRNA-1	-5.92499	0.00137441	0.0260778	down
maker-3734_pilon_pilon_pilon-augustus-gene-4.39-mRNA-1	-1.69493	0.00137865	0.0261215	down
maker-23078_pilon_pilon_pilon-augustus-gene-0.4-mRNA-1	1.24164	0.00138479	0.0261887	up
augustus-6596_pilon_pilon_pilon-processed-gene-0.33-mRNA-1	1.23189	0.00138512	0.0261887	up
QX_newGene_48990	-1.39127	0.001388	0.0262249	down
augustus-2558_pilon_pilon_pilon-processed-gene-1.2-mRNA-1	-1.24954	0.00139152	0.0262544	down
maker-1348_pilon_pilon_pilon-augustus-gene-2.22-mRNA-1	1.01951	0.001401	0.0264148	up
maker-27828_pilon_pilon_pilon-augustus-gene-0.19-mRNA-1	1.06126	0.00140694	0.0264897	up
augustus-1632_pilon_pilon_pilon-processed-gene-0.10-mRNA-1	-4.82665	0.00141262	0.0265458	down
maker-25620_pilon_pilon_pilon-augustus-gene-0.33-mRNA-1	-1.38162	0.00141288	0.0265458	down
QX_newGene_3684	6.08798	0.00142	0.0266444	up
augustus-20118_pilon_pilon_pilon-processed-gene-0.4-mRNA-1	-1.66922	0.00142011	0.0266444	down
maker-4276_pilon_pilon_pilon-augustus-gene-0.13-mRNA-1	-7.50192	0.00142484	0.0267145	down
QX_newGene_45858	1.43159	0.00143114	0.026814	up
maker-22614_pilon_pilon_pilon-augustus-gene-0.6-mRNA-1	1.05855	0.00143778	0.0269097	up
QX_newGene_38259	1.15154	0.00144128	0.0269296	up
augustus-18904_pilon_pilon_pilon-processed-gene-0.5-mRNA-1	5.91883	0.00144399	0.0269296	up
maker-9146_pilon_pilon_pilon-augustus-gene-0.28-mRNA-1	1.49189	0.00144432	0.0269296	up
augustus-2156_pilon_pilon_pilon-processed-gene-0.5-mRNA-1	1.96937	0.0014506	0.0270093	up
augustus-8534_pilon_pilon_pilon-processed-gene-1.22-mRNA-1	-2.30959	0.00145428	0.0270591	down
maker-4846_pilon_pilon_pilon-augustus-gene-1.7-mRNA-1	1.31096	0.00146759	0.0272689	up
maker-49430_pilon_pilon_pilon-augustus-gene-0.3-mRNA-1	-1.22504	0.00147019	0.0272796	down
maker-59470_pilon_pilon_pilon-augustus-gene-0.16-mRNA-1	-7.44581	0.00147303	0.0273135	down
maker-25970_pilon_pilon_pilon-augustus-gene-0.19-mRNA-1	-4.18924	0.00150056	0.0277981	down
maker-20636_pilon_pilon_pilon-augustus-gene-0.5-mRNA-1	-1.2887	0.00150896	0.0278836	down
QX_newGene_21002	1.53638	0.00151449	0.0279667	up
maker-17104_pilon_pilon_pilon-augustus-gene-0.14-mRNA-1	1.58173	0.00151846	0.0280096	up
maker-10576_pilon_pilon_pilon-augustus-gene-1.23-mRNA-1	3.39694	0.00152001	0.0280096	up
maker-694_pilon_pilon_pilon-augustus-gene-0.26-mRNA-1	-7.81512	0.00152098	0.0280096	down
maker-22786_pilon_pilon_pilon-augustus-gene-0.38-mRNA-1	5.68729	0.00156185	0.0287033	up
maker-5926_pilon_pilon_pilon-augustus-gene-0.55-mRNA-1	-1.25572	0.00156435	0.0287295	down
augustus-2604_pilon_pilon_pilon-processed-gene-0.4-mRNA-1	-1.2781	0.00157909	0.028941	down
QX_newGene_23726	-2.40851	0.00161025	0.0294719	down
maker-16598_pilon_pilon_pilon-augustus-gene-0.7-mRNA-1	-1.17767	0.00162882	0.0297915	down
maker-18654_pilon_pilon_pilon-augustus-gene-1.25-mRNA-1	1.57619	0.00163153	0.0298107	up
maker-29804_pilon_pilon_pilon-augustus-gene-0.4-mRNA-1	1.653	0.00163208	0.0298107	up
augustus-96400_pilon_pilon_pilon-processed-gene-0.3-mRNA-1	2.26725	0.00163351	0.0298165	up
augustus-10090_pilon_pilon_pilon-processed-gene-0.14-mRNA-1	5.06492	0.00163516	0.0298264	up
augustus-10932_pilon_pilon_pilon-processed-gene-1.31-mRNA-1	-2.16719	0.00163985	0.0298917	down
maker-8522_pilon_pilon_pilon-augustus-gene-0.33-mRNA-1	-4.03669	0.00164716	0.0299844	down
QX_newGene_20991	-5.96472	0.00165059	0.0300265	down
maker-8656_pilon_pilon_pilon-augustus-gene-0.36-mRNA-1	1.00192	0.00166127	0.0301392	up
augustus-10796_pilon_pilon_pilon-processed-gene-0.3-mRNA-1	-1.47067	0.00166272	0.0301452	down
maker-32448_pilon_pilon_pilon-augustus-gene-0.19-mRNA-1	-1.479	0.00166571	0.030179	down
QX_newGene_48608	-1.95768	0.00167119	0.0302376	down
maker-6610_pilon_pilon_pilon-augustus-gene-0.12-mRNA-1	-2.94735	0.00167872	0.0303511	down
augustus-8036_pilon_pilon_pilon-processed-gene-0.0-mRNA-1	1.28382	0.00168368	0.0304022	up
maker-10212_pilon_pilon_pilon-augustus-gene-0.20-mRNA-1	4.55037	0.00169392	0.0305461	up
maker-38096_pilon_pilon_pilon-augustus-gene-0.2-mRNA-1	-1.04694	0.00170092	0.0306519	down
QX_newGene_18594	2.88963	0.00171218	0.0308341	up
maker-3806_pilon_pilon_pilon-augustus-gene-1.13-mRNA-1	-1.22287	0.00171872	0.0309312	down
maker-20480_pilon_pilon_pilon-augustus-gene-0.52-mRNA-1	1.05528	0.00172651	0.0309895	up
augustus-5378_pilon_pilon_pilon-processed-gene-0.25-mRNA-1	7.36935	0.00172656	0.0309895	up
augustus-3666_pilon_pilon_pilon-processed-gene-1.0-mRNA-1	1.47948	0.00173746	0.0311435	up
QX_newGene_4643	1.09565	0.00174281	0.0312186	up
maker-40980_pilon_pilon_pilon-augustus-gene-0.29-mRNA-1	-1.9419	0.00174846	0.0312989	down
QX_newGene_26215	5.742	0.00175192	0.03134	up
maker-20108_pilon_pilon_pilon-augustus-gene-0.5-mRNA-1	-7.64276	0.00175664	0.0313672	down
maker-8772_pilon_pilon_pilon-augustus-gene-0.3-mRNA-1	1.78838	0.00175871	0.031378	up
QX_newGene_20083	-1.93691	0.00176327	0.0313927	down
maker-21094_pilon_pilon_pilon-augustus-gene-0.5-mRNA-1	1.60287	0.00176396	0.0313927	up
maker-5726_pilon_pilon_pilon-augustus-gene-0.9-mRNA-1	1.01083	0.00176542	0.0313927	up
maker-4472_pilon_pilon_pilon-augustus-gene-0.21-mRNA-1	-1.00796	0.00176542	0.0313927	down
QX_newGene_12836	6.67629	0.0017681	0.0313927	up
maker-8582_pilon_pilon_pilon-augustus-gene-2.6-mRNA-1	1.8833	0.00177066	0.0313927	up
maker-4938_pilon_pilon_pilon-augustus-gene-3.7-mRNA-1	1.65228	0.0017712	0.0313927	up
QX_newGene_13738	-1.20859	0.00178015	0.0314997	down
augustus-17560_pilon_pilon_pilon-processed-gene-2.0-mRNA-1	1.03231	0.00180653	0.0318928	up
maker-11104_pilon_pilon_pilon-augustus-gene-0.6-mRNA-1	-1.00847	0.00180843	0.0318943	down
augustus-70966_pilon_pilon_pilon-processed-gene-0.3-mRNA-1	1.32163	0.00180898	0.0318943	up
maker-23000_pilon_pilon_pilon-augustus-gene-0.7-mRNA-1	-1.33543	0.00181878	0.0320251	down
QX_newGene_38205	7.35908	0.0018212	0.0320423	up
maker-11026_pilon_pilon_pilon-augustus-gene-0.18-mRNA-1	-1.17626	0.00182766	0.0320961	down
maker-1262_pilon_pilon_pilon-augustus-gene-0.26-mRNA-1	-4.38733	0.00183805	0.0322234	down
maker-12746_pilon_pilon_pilon-augustus-gene-3.25-mRNA-1	1.00495	0.00183843	0.0322234	up
QX_newGene_39226	3.44773	0.0018419	0.0322632	up
augustus-29732_pilon_pilon_pilon-processed-gene-0.10-mRNA-1	1.56352	0.00185083	0.0323755	up
augustus-2000_pilon_pilon_pilon-processed-gene-1.9-mRNA-1	1.24889	0.00185353	0.0323826	up
maker-31294_pilon_pilon_pilon-augustus-gene-0.22-mRNA-1	1.17692	0.00185918	0.0324372	up
QX_newGene_36679	-1.82257	0.00185992	0.0324372	down
QX_newGene_10381	-1.05116	0.00186294	0.0324627	down
augustus-19432_pilon_pilon_pilon-processed-gene-0.4-mRNA-1	-1.07937	0.00189505	0.0329794	down
maker-42162_pilon_pilon_pilon-augustus-gene-0.5-mRNA-1	-1.52833	0.00190349	0.033105	down
maker-55126_pilon_pilon_pilon-augustus-gene-0.16-mRNA-1	1.50595	0.00190781	0.0331586	up
QX_newGene_32741	7.35682	0.00190998	0.0331749	up
maker-6782_pilon_pilon_pilon-augustus-gene-0.12-mRNA-1	-1.14111	0.00191218	0.0331875	down
QX_newGene_16267	-1.64752	0.0019238	0.0333504	down
QX_newGene_43437	1.44455	0.00193592	0.0335173	up
maker-7226_pilon_pilon_pilon-augustus-gene-0.25-mRNA-1	1.77471	0.00194089	0.0335818	up
maker-1080_pilon_pilon_pilon-augustus-gene-0.6-mRNA-1	4.17077	0.00194444	0.0335987	up
maker-5630_pilon_pilon_pilon-augustus-gene-0.52-mRNA-1	-1.2541	0.00194561	0.0335987	down
maker-210_pilon_pilon_pilon-augustus-gene-0.39-mRNA-1	-7.6459	0.0019478	0.0336149	down
maker-22628_pilon_pilon_pilon-augustus-gene-0.67-mRNA-1	1.16579	0.00194918	0.0336171	up
maker-22744_pilon_pilon_pilon-augustus-gene-0.20-mRNA-1	1.21282	0.00195809	0.0337275	up
QX_newGene_46121	-1.48726	0.00196658	0.0338305	down
QX_newGene_31427	1.61069	0.00197253	0.033899	up
augustus-24252_pilon_pilon_pilon-processed-gene-0.33-mRNA-1	-7.49464	0.00197309	0.033899	down
maker-15428_pilon_pilon_pilon-augustus-gene-0.4-mRNA-1	-2.39269	0.00198655	0.0341085	down
augustus-67336_pilon_pilon_pilon-processed-gene-0.0-mRNA-1	-7.31001	0.00199704	0.034245	down
maker-940_pilon_pilon_pilon-augustus-gene-0.35-mRNA-1	-2.05394	0.00202385	0.0346605	down
maker-25862_pilon_pilon_pilon-augustus-gene-0.8-mRNA-1	1.37958	0.00202564	0.0346692	up
maker-47642_pilon_pilon_pilon-augustus-gene-0.2-mRNA-1	1.70397	0.00203345	0.0347586	up
QX_newGene_9623	-1.15118	0.00204874	0.0349977	down
QX_newGene_39195	1.20089	0.00205204	0.0350096	up
QX_newGene_14085	-1.20043	0.0020683	0.0352602	down
augustus-32556_pilon_pilon_pilon-processed-gene-0.12-mRNA-1	1.09151	0.00207099	0.0352658	up
QX_newGene_30852	-3.59212	0.00209604	0.0356247	down
maker-9318_pilon_pilon_pilon-augustus-gene-1.10-mRNA-1	1.42786	0.00209893	0.0356407	up
maker-11380_pilon_pilon_pilon-augustus-gene-0.5-mRNA-1	1.20967	0.00210503	0.0356874	up
QX_newGene_2899	5.70236	0.00211148	0.0357516	up
QX_newGene_50461	5.70236	0.00211148	0.0357516	up
QX_newGene_46977	-1.59317	0.0021206	0.0358609	down
augustus-6814_pilon_pilon_pilon-processed-gene-0.3-mRNA-1	-7.27316	0.00212405	0.0358967	down
QX_newGene_38195	-5.95819	0.00212832	0.0359463	down
augustus-1266_pilon_pilon_pilon-processed-gene-0.0-mRNA-1	1.31307	0.00212983	0.0359492	up
maker-6342_pilon_pilon_pilon-augustus-gene-0.12-mRNA-1	-1.24283	0.00213339	0.0359868	down
augustus-14450_pilon_pilon_pilon-processed-gene-0.1-mRNA-1	6.0441	0.00214817	0.0362133	up
maker-29310_pilon_pilon_pilon-augustus-gene-0.22-mRNA-1	1.00837	0.00215521	0.0362866	up
augustus-55502_pilon_pilon_pilon-processed-gene-0.6-mRNA-1	-5.60561	0.00215699	0.0362938	down
maker-2048_pilon_pilon_pilon-augustus-gene-5.48-mRNA-1	-1.81765	0.00216181	0.0363068	down
maker-71540_pilon_pilon_pilon-augustus-gene-0.7-mRNA-1	-1.50835	0.00216457	0.0363304	down
augustus-6328_pilon_pilon_pilon-processed-gene-6.17-mRNA-1	-7.30368	0.00217549	0.0364554	down
augustus-8552_pilon_pilon_pilon-processed-gene-0.2-mRNA-1	3.96711	0.00217681	0.0364554	up
augustus-11018_pilon_pilon_pilon-processed-gene-0.14-mRNA-1	-3.37284	0.00219087	0.036612	down
QX_newGene_5012	-1.35993	0.00219772	0.036686	down
augustus-18582_pilon_pilon_pilon-processed-gene-0.32-mRNA-1	-7.68301	0.00219802	0.036686	down
augustus-6580_pilon_pilon_pilon-processed-gene-0.14-mRNA-1	-5.67505	0.00220416	0.0367367	down
augustus-278_pilon_pilon_pilon-processed-gene-0.9-mRNA-1	1.17343	0.00220516	0.0367367	up
maker-1162_pilon_pilon_pilon-augustus-gene-0.39-mRNA-1	5.7276	0.00220695	0.0367438	up
maker-23704_pilon_pilon_pilon-augustus-gene-0.11-mRNA-1	4.05156	0.00221782	0.0368792	up
augustus-87122_pilon_pilon_pilon-processed-gene-0.2-mRNA-1	-1.37277	0.00221972	0.036888	down
maker-31688_pilon_pilon_pilon-augustus-gene-0.7-mRNA-1	-1.72982	0.0022275	0.0369943	down
augustus-42010_pilon_pilon_pilon-processed-gene-0.7-mRNA-1	-7.2561	0.00223153	0.0370156	down
augustus-8240_pilon_pilon_pilon-processed-gene-0.0-mRNA-1	1.00389	0.00223493	0.0370491	up
maker-89730_pilon_pilon_pilon-augustus-gene-0.11-mRNA-1	-5.66319	0.00224194	0.0371424	down
QX_newGene_7217	2.68423	0.00224822	0.0372236	up
QX_newGene_14716	-1.37228	0.00224989	0.0372284	down
QX_newGene_8679	1.04449	0.00225309	0.0372355	up
QX_newGene_37525	2.03407	0.00226283	0.0373507	up
augustus-22516_pilon_pilon_pilon-processed-gene-0.18-mRNA-1	2.10852	0.00226436	0.037353	up
augustus-7502_pilon_pilon_pilon-processed-gene-0.0-mRNA-1	4.1292	0.00228604	0.0376874	up
maker-36062_pilon_pilon_pilon-augustus-gene-0.21-mRNA-1	1.34893	0.00230442	0.0379207	up
QX_newGene_45362	1.37663	0.00233803	0.0384268	up
maker-9962_pilon_pilon_pilon-augustus-gene-0.22-mRNA-1	-7.12973	0.00233949	0.0384274	down
augustus-10296_pilon_pilon_pilon-processed-gene-0.0-mRNA-1	1.47127	0.00235694	0.0386431	up
maker-736_pilon_pilon_pilon-augustus-gene-0.34-mRNA-1	-2.20896	0.00236019	0.038673	down
maker-15150_pilon_pilon_pilon-augustus-gene-0.28-mRNA-1	1.07104	0.00236428	0.0387164	up
augustus-52068_pilon_pilon_pilon-processed-gene-0.6-mRNA-1	-7.23884	0.00237812	0.038872	down
augustus-35968_pilon_pilon_pilon-processed-gene-0.11-mRNA-1	-5.5629	0.00238732	0.0389988	down
maker-46360_pilon_pilon_pilon-augustus-gene-0.5-mRNA-1	-1.20359	0.00238899	0.0390023	down
QX_newGene_37573	-1.84061	0.00240109	0.0391521	down
QX_newGene_23525	-1.37279	0.00240253	0.0391521	down
augustus-28804_pilon_pilon_pilon-processed-gene-0.7-mRNA-1	1.11395	0.0024094	0.0392403	up
QX_newGene_10955	-2.03945	0.00242818	0.0394982	down
augustus-34228_pilon_pilon_pilon-processed-gene-0.23-mRNA-1	-5.68041	0.0024337	0.0395641	down
maker-39434_pilon_pilon_pilon-augustus-gene-0.16-mRNA-1	1.28895	0.00243685	0.0395675	up
augustus-18144_pilon_pilon_pilon-processed-gene-0.13-mRNA-1	-5.96261	0.00244152	0.0396195	down
maker-5636_pilon_pilon_pilon-augustus-gene-0.7-mRNA-1	-4.12329	0.00245073	0.039745	down
augustus-12246_pilon_pilon_pilon-processed-gene-1.9-mRNA-1	-3.1075	0.00245597	0.0398059	down
augustus-3370_pilon_pilon_pilon-processed-gene-0.1-mRNA-1	-1.30969	0.00246156	0.0398245	down
augustus-6058_pilon_pilon_pilon-processed-gene-1.0-mRNA-1	1.5647	0.00247883	0.0400731	up
QX_newGene_51791	3.53457	0.0024932	0.0402155	up
maker-7976_pilon_pilon_pilon-augustus-gene-0.23-mRNA-1	-1.59302	0.00249896	0.0402843	down
augustus-27044_pilon_pilon_pilon-processed-gene-0.12-mRNA-1	1.27597	0.00251641	0.0405171	up
QX_newGene_30187	-5.66449	0.00251841	0.040525	down
maker-24652_pilon_pilon_pilon-augustus-gene-0.12-mRNA-1	1.56107	0.00252282	0.0405717	up
maker-3280_pilon_pilon_pilon-augustus-gene-0.15-mRNA-1	2.08353	0.00252722	0.0405961	up
augustus-29334_pilon_pilon_pilon-processed-gene-0.13-mRNA-1	1.69287	0.0025299	0.0405961	up
maker-11422_pilon_pilon_pilon-augustus-gene-0.4-mRNA-1	-1.58996	0.00253084	0.0405961	down
augustus-8014_pilon_pilon_pilon-processed-gene-0.7-mRNA-1	1.39955	0.00253339	0.0405961	up
QX_newGene_47300	-5.8343	0.00253339	0.0405961	down
augustus-42458_pilon_pilon_pilon-processed-gene-0.5-mRNA-1	2.29497	0.00254046	0.0406609	up
maker-7350_pilon_pilon_pilon-augustus-gene-0.10-mRNA-1	7.18632	0.00256071	0.040853	up
maker-3108_pilon_pilon_pilon-augustus-gene-0.6-mRNA-1	-1.47719	0.00256309	0.040853	down
QX_newGene_26681	5.91357	0.00257424	0.0409823	up
QX_newGene_32700	-1.45764	0.00258286	0.0410708	down
augustus-28290_pilon_pilon_pilon-processed-gene-0.6-mRNA-1	1.30527	0.00260341	0.0413488	up
maker-85280_pilon_pilon_pilon-augustus-gene-0.3-mRNA-1	1.50369	0.00260811	0.0413989	up
maker-22192_pilon_pilon_pilon-augustus-gene-0.15-mRNA-1	-1.51787	0.00261019	0.0414075	down
maker-25014_pilon_pilon_pilon-augustus-gene-0.0-mRNA-1	1.16968	0.00261219	0.0414149	up
maker-24312_pilon_pilon_pilon-augustus-gene-0.8-mRNA-1	-1.55008	0.0026211	0.0414993	down
maker-10732_pilon_pilon_pilon-augustus-gene-0.33-mRNA-1	1.34201	0.00262301	0.0414993	up
maker-55400_pilon_pilon_pilon-augustus-gene-0.6-mRNA-1	-1.04309	0.00263463	0.0416235	down
maker-10330_pilon_pilon_pilon-augustus-gene-0.6-mRNA-1	2.88628	0.00263842	0.0416263	up
QX_newGene_48280	2.06011	0.00263903	0.0416263	up
QX_newGene_40687	7.23914	0.00263946	0.0416263	up
QX_newGene_11112	2.31191	0.00264507	0.0416661	up
augustus-14380_pilon_pilon_pilon-processed-gene-0.4-mRNA-1	1.11984	0.00265221	0.0417297	up
maker-32052_pilon_pilon_pilon-augustus-gene-0.17-mRNA-1	-7.57005	0.00265607	0.041766	down
QX_newGene_47324	-1.86386	0.00266861	0.0419142	down
maker-12412_pilon_pilon_pilon-augustus-gene-0.23-mRNA-1	1.6761	0.00268816	0.0421495	up
maker-62886_pilon_pilon_pilon-augustus-gene-0.4-mRNA-1	-5.5569	0.0026883	0.0421495	down
maker-7148_pilon_pilon_pilon-augustus-gene-2.8-mRNA-1	1.02949	0.00269146	0.0421745	up
QX_newGene_11382	-1.121	0.0027062	0.0423561	down
QX_newGene_24302	-1.96826	0.00271542	0.0424547	down
maker-2130_pilon_pilon_pilon-augustus-gene-2.46-mRNA-1	1.02819	0.00271565	0.0424547	up
maker-11754_pilon_pilon_pilon-augustus-gene-0.2-mRNA-1	-1.05707	0.00274439	0.0427831	down
augustus-85126_pilon_pilon_pilon-processed-gene-0.9-mRNA-1	-2.30543	0.00274704	0.0427831	down
augustus-11938_pilon_pilon_pilon-processed-gene-0.12-mRNA-1	-2.17209	0.00274779	0.0427831	down
maker-54676_pilon_pilon_pilon-augustus-gene-0.2-mRNA-1	1.22744	0.00275377	0.0428279	up
augustus-63592_pilon_pilon_pilon-processed-gene-0.16-mRNA-1	-1.02921	0.00276176	0.0429261	down
maker-70754_pilon_pilon_pilon-augustus-gene-0.13-mRNA-1	1.92382	0.00276346	0.0429278	up
maker-10682_pilon_pilon_pilon-augustus-gene-0.13-mRNA-1	5.54846	0.00276719	0.0429458	up
QX_newGene_53153	-2.81441	0.00277737	0.0430197	down
augustus-19148_pilon_pilon_pilon-processed-gene-0.7-mRNA-1	6.00596	0.00278995	0.0431401	up
maker-1548_pilon_pilon_pilon-augustus-gene-2.15-mRNA-1	-2.25328	0.0028041	0.0433091	down
augustus-50054_pilon_pilon_pilon-processed-gene-0.4-mRNA-1	-2.76771	0.00282751	0.0436205	down
augustus-1632_pilon_pilon_pilon-processed-gene-0.12-mRNA-1	-2.38797	0.00284371	0.0438453	down
augustus-29520_pilon_pilon_pilon-processed-gene-0.4-mRNA-1	-2.54459	0.00284873	0.0438975	down
QX_newGene_48221	4.41538	0.00286945	0.044141	up
maker-9318_pilon_pilon_pilon-augustus-gene-0.8-mRNA-1	1.48467	0.00287482	0.0441983	up
QX_newGene_16114	-7.59111	0.00287846	0.044229	down
augustus-47432_pilon_pilon_pilon-processed-gene-0.4-mRNA-1	-6.07798	0.00288421	0.0442921	down
augustus-12934_pilon_pilon_pilon-processed-gene-0.7-mRNA-1	-2.36533	0.00289247	0.0443936	down
QX_newGene_43129	2.8507	0.0029117	0.044587	up
maker-1904_pilon_pilon_pilon-augustus-gene-0.17-mRNA-1	-1.36812	0.00291658	0.0446363	down
QX_newGene_20008	4.41114	0.00293064	0.044826	up
QX_newGene_30887	-1.37387	0.002943	0.0449895	down
augustus-5390_pilon_pilon_pilon-processed-gene-1.0-mRNA-1	-1.1819	0.0029548	0.0451186	down
QX_newGene_24172	-5.62234	0.00296856	0.0452693	down
QX_newGene_48091	-2.23806	0.00296972	0.0452693	down
maker-22644_pilon_pilon_pilon-augustus-gene-0.51-mRNA-1	-1.74969	0.00297225	0.0452822	down
augustus-18144_pilon_pilon_pilon-processed-gene-0.11-mRNA-1	-2.69587	0.00297879	0.0453305	down
augustus-33948_pilon_pilon_pilon-processed-gene-0.2-mRNA-1	5.85657	0.00299724	0.0455083	up
augustus-20634_pilon_pilon_pilon-processed-gene-0.22-mRNA-1	3.59876	0.00300796	0.0455682	up
maker-25636_pilon_pilon_pilon-augustus-gene-0.15-mRNA-1	-1.0906	0.00302743	0.0458116	down
maker-4880_pilon_pilon_pilon-augustus-gene-0.8-mRNA-1	-1.57519	0.00305192	0.0461477	down
augustus-85126_pilon_pilon_pilon-processed-gene-0.8-mRNA-1	-3.2	0.00305692	0.04618	down
QX_newGene_38155	-2.35685	0.00306928	0.0463406	down
augustus-2380_pilon_pilon_pilon-processed-gene-0.10-mRNA-1	-1.53638	0.00307119	0.0463435	down
QX_newGene_40652	-1.66297	0.00307973	0.0464462	down
QX_newGene_1253	1.00488	0.00309233	0.0466101	up
maker-4830_pilon_pilon_pilon-augustus-gene-1.15-mRNA-1	1.37538	0.00309891	0.0466631	up
augustus-27532_pilon_pilon_pilon-processed-gene-0.0-mRNA-1	7.03814	0.00309931	0.0466631	up
QX_newGene_6705	-1.42193	0.00310302	0.0466928	down
QX_newGene_4371	1.37387	0.00312706	0.0470283	up
maker-95870_pilon_pilon_pilon-augustus-gene-0.1-mRNA-1	-1.20811	0.00316456	0.047486	down
maker-38064_pilon_pilon_pilon-augustus-gene-0.17-mRNA-1	-1.46659	0.00317356	0.0475945	down
augustus-28352_pilon_pilon_pilon-processed-gene-0.7-mRNA-1	1.26256	0.0031763	0.0475957	up
maker-53132_pilon_pilon_pilon-augustus-gene-0.3-mRNA-1	1.46138	0.00317763	0.0475957	up
augustus-29828_pilon_pilon_pilon-processed-gene-0.10-mRNA-1	-5.35196	0.00317894	0.0475957	down
augustus-4784_pilon_pilon_pilon-processed-gene-1.52-mRNA-1	-2.18081	0.00318547	0.0476599	down
QX_newGene_41011	-2.14277	0.00319406	0.0476628	down
maker-19572_pilon_pilon_pilon-augustus-gene-0.4-mRNA-1	-1.20148	0.00320154	0.0477481	down
maker-39850_pilon_pilon_pilon-augustus-gene-0.3-mRNA-1	-7.42233	0.0032115	0.0478701	down
maker-15962_pilon_pilon_pilon-augustus-gene-0.20-mRNA-1	-5.43288	0.00321517	0.0478981	down
augustus-11920_pilon_pilon_pilon-processed-gene-0.5-mRNA-1	1.32357	0.0032268	0.0480448	up
maker-27620_pilon_pilon_pilon-augustus-gene-0.17-mRNA-1	-1.14609	0.00323589	0.0481269	down
QX_newGene_23188	-1.31969	0.00325152	0.0483327	down
maker-16560_pilon_pilon_pilon-augustus-gene-1.9-mRNA-1	1.44913	0.00325375	0.0483391	up
augustus-6258_pilon_pilon_pilon-processed-gene-0.9-mRNA-1	1.5502	0.00325688	0.0483589	up
QX_newGene_13102	1.50845	0.0032702	0.0485299	up
QX_newGene_20287	-5.41057	0.00327432	0.0485643	down
augustus-11540_pilon_pilon_pilon-processed-gene-0.12-mRNA-1	1.25493	0.0032914	0.0487721	up
maker-18352_pilon_pilon_pilon-augustus-gene-0.34-mRNA-1	-1.39835	0.00329892	0.0488292	down
maker-72430_pilon_pilon_pilon-augustus-gene-0.2-mRNA-1	-2.52725	0.00329944	0.0488292	down
augustus-30054_pilon_pilon_pilon-processed-gene-0.2-mRNA-1	1.60728	0.0033202	0.0490315	up
QX_newGene_14321	-1.45247	0.00332222	0.0490315	down
maker-43768_pilon_pilon_pilon-augustus-gene-0.0-mRNA-1	-1.7139	0.00333375	0.0491208	down
maker-31540_pilon_pilon_pilon-augustus-gene-0.36-mRNA-1	-1.22804	0.0033384	0.0491624	down
maker-74840_pilon_pilon_pilon-augustus-gene-0.15-mRNA-1	7.1473	0.00334839	0.0492287	up
maker-47100_pilon_pilon_pilon-augustus-gene-0.6-mRNA-1	-4.09018	0.0033585	0.0492735	down
augustus-12370_pilon_pilon_pilon-processed-gene-0.0-mRNA-1	-7.05331	0.00335885	0.0492735	down
QX_newGene_4250	-1.30764	0.0033609	0.0492735	down
maker-8432_pilon_pilon_pilon-augustus-gene-0.30-mRNA-1	-1.94905	0.00336243	0.0492735	down
maker-2048_pilon_pilon_pilon-augustus-gene-5.50-mRNA-1	-2.48115	0.00337206	0.0493393	down
augustus-25082_pilon_pilon_pilon-processed-gene-0.40-mRNA-1	-1.05923	0.00337454	0.0493393	down
QX_newGene_44563	-7.12139	0.003375	0.0493393	down
augustus-8538_pilon_pilon_pilon-processed-gene-2.12-mRNA-1	3.0269	0.00337609	0.0493393	up
augustus-20742_pilon_pilon_pilon-processed-gene-0.31-mRNA-1	1.2569	0.00338429	0.0494324	up
augustus-8534_pilon_pilon_pilon-processed-gene-1.19-mRNA-1	-2.84422	0.0033884	0.0494454	down
augustus-9960_pilon_pilon_pilon-processed-gene-1.0-mRNA-1	-5.66792	0.00338996	0.0494454	down
maker-3624_pilon_pilon_pilon-augustus-gene-3.22-mRNA-1	1.31737	0.00339229	0.0494454	up
augustus-14420_pilon_pilon_pilon-processed-gene-0.4-mRNA-1	7.08473	0.00339254	0.0494454	up
maker-766_pilon_pilon_pilon-augustus-gene-1.25-mRNA-1	-5.46291	0.00340169	0.0495519	down
QX_newGene_14365	7.04599	0.0034285	0.0498627	up
augustus-3348_pilon_pilon_pilon-processed-gene-0.6-mRNA-1	-2.36777	0.00343044	0.0498627	down
QX_newGene_16745	-2.50847	0.00343489	0.0498736	down
augustus-4788_pilon_pilon_pilon-processed-gene-0.4-mRNA-1	1.24677	0.00343821	0.0498785	up
maker-10526_pilon_pilon_pilon-augustus-gene-0.55-mRNA-1	11.4298	0.00343894	0.0498785	up
augustus-6978_pilon_pilon_pilon-processed-gene-4.5-mRNA-1	1.54427	0.00344707	0.0499695	up

## Sheet: ConM vs ExpM
#id	log2FoldChange	pvalue	qvalue	significant
maker-72216_pilon_pilon_pilon-augustus-gene-0.10-mRNA-1	2.28398	1.54e-13	1.55e-09	up
QX_newGene_46532	-5.73546	1.8e-13	1.55e-09	down
QX_newGene_3660	3.45812	4.13e-13	2.37e-09	up
maker-12282_pilon_pilon_pilon-augustus-gene-0.23-mRNA-1	2.51132	1.57e-12	6.78e-09	up
augustus-1384_pilon_pilon_pilon-processed-gene-2.10-mRNA-1	2.29408	4.64e-12	1.6e-08	up
QX_newGene_13706	-7.06688	6.05e-12	1.74e-08	down
augustus-11474_pilon_pilon_pilon-processed-gene-0.21-mRNA-1	-26.6859	8.46e-12	2.08e-08	down
augustus-27028_pilon_pilon_pilon-processed-gene-0.7-mRNA-1	2.98885	2.47e-11	5.33e-08	up
maker-52054_pilon_pilon_pilon-augustus-gene-0.9-mRNA-1	-5.09415	2.23e-10	4.28e-07	down
augustus-52972_pilon_pilon_pilon-processed-gene-0.10-mRNA-1	-3.96018	8.12e-10	1.4e-06	down
augustus-1384_pilon_pilon_pilon-processed-gene-2.9-mRNA-1	2.26046	1.61e-09	2.53e-06	up
augustus-20634_pilon_pilon_pilon-processed-gene-0.43-mRNA-1	2.59778	1.85e-09	2.66e-06	up
maker-28978_pilon_pilon_pilon-augustus-gene-0.13-mRNA-1	1.8243	5.32e-09	7.01e-06	up
maker-13002_pilon_pilon_pilon-augustus-gene-0.41-mRNA-1	1.66393	5.75e-09	7.01e-06	up
QX_newGene_31946	8.47774	6.1e-09	7.01e-06	up
maker-14414_pilon_pilon_pilon-augustus-gene-1.15-mRNA-1	2.00562	1.26e-08	1.36e-05	up
augustus-1632_pilon_pilon_pilon-processed-gene-0.17-mRNA-1	-8.99964	2.28e-08	2.2e-05	down
augustus-17100_pilon_pilon_pilon-processed-gene-0.7-mRNA-1	2.01688	2.36e-08	2.2e-05	up
augustus-4986_pilon_pilon_pilon-processed-gene-1.36-mRNA-1	2.59473	2.43e-08	2.2e-05	up
augustus-146_pilon_pilon_pilon-processed-gene-0.15-mRNA-1	8.21975	3.97e-08	3.43e-05	up
maker-1258_pilon_pilon_pilon-augustus-gene-0.30-mRNA-1	2.22528	5.08e-08	4.17e-05	up
augustus-6250_pilon_pilon_pilon-processed-gene-0.2-mRNA-1	3.41967	5.7e-08	4.46e-05	up
augustus-10988_pilon_pilon_pilon-processed-gene-0.17-mRNA-1	1.72332	8.89e-08	6.66e-05	up
maker-3444_pilon_pilon_pilon-augustus-gene-1.23-mRNA-1	1.47988	1.05e-07	7.53e-05	up
maker-18590_pilon_pilon_pilon-augustus-gene-0.16-mRNA-1	1.54941	1.14e-07	7.9e-05	up
maker-12950_pilon_pilon_pilon-augustus-gene-0.53-mRNA-1	-9.99901	1.65e-07	0.000109699	down
maker-8432_pilon_pilon_pilon-augustus-gene-0.27-mRNA-1	2.23648	1.78e-07	0.00011312	up
maker-3454_pilon_pilon_pilon-augustus-gene-1.24-mRNA-1	1.88761	1.84e-07	0.00011312	up
maker-27152_pilon_pilon_pilon-augustus-gene-0.7-mRNA-1	1.73747	2.27e-07	0.000130109	up
QX_newGene_11013	-7.49749	2.29e-07	0.000130109	down
augustus-1384_pilon_pilon_pilon-processed-gene-2.13-mRNA-1	3.62052	2.35e-07	0.000130109	up
maker-2812_pilon_pilon_pilon-augustus-gene-0.10-mRNA-1	1.80405	2.41e-07	0.000130109	up
augustus-8640_pilon_pilon_pilon-processed-gene-0.9-mRNA-1	8.03572	2.57e-07	0.000134075	up
QX_newGene_13704	-8.58649	4.06e-07	0.000205772	down
augustus-4468_pilon_pilon_pilon-processed-gene-0.22-mRNA-1	2.66181	4.31e-07	0.000212245	up
maker-1818_pilon_pilon_pilon-augustus-gene-0.38-mRNA-1	-5.11844	4.45e-07	0.000213389	down
maker-36488_pilon_pilon_pilon-augustus-gene-0.12-mRNA-1	7.8079	6.13e-07	0.00028577	up
maker-20480_pilon_pilon_pilon-augustus-gene-0.52-mRNA-1	2.27778	6.38e-07	0.000289541	up
maker-8952_pilon_pilon_pilon-augustus-gene-1.13-mRNA-1	1.29936	8.11e-07	0.000358763	up
augustus-1384_pilon_pilon_pilon-processed-gene-2.25-mRNA-1	6.54765	8.35e-07	0.000360135	up
augustus-21928_pilon_pilon_pilon-processed-gene-0.1-mRNA-1	2.15616	9.3e-07	0.000390989	up
maker-36108_pilon_pilon_pilon-augustus-gene-0.12-mRNA-1	-7.90782	1.14e-06	0.000462483	down
maker-12364_pilon_pilon_pilon-augustus-gene-0.6-mRNA-1	2.2075	1.15e-06	0.000462483	up
maker-31594_pilon_pilon_pilon-augustus-gene-0.12-mRNA-1	2.46062	1.47e-06	0.000575094	up
maker-8656_pilon_pilon_pilon-augustus-gene-0.35-mRNA-1	-8.0932	1.65e-06	0.000632449	down
augustus-8688_pilon_pilon_pilon-processed-gene-0.5-mRNA-1	1.91622	1.81e-06	0.000679208	up
QX_newGene_40294	7.68444	2.09e-06	0.000766404	up
maker-3038_pilon_pilon_pilon-augustus-gene-0.30-mRNA-1	-3.98897	2.22e-06	0.000789495	down
augustus-8840_pilon_pilon_pilon-processed-gene-0.7-mRNA-1	-8.56372	2.24e-06	0.000789495	down
maker-1768_pilon_pilon_pilon-augustus-gene-2.7-mRNA-1	5.08353	2.42e-06	0.000835257	up
maker-4246_pilon_pilon_pilon-augustus-gene-9.5-mRNA-1	8.09969	2.81e-06	0.000950014	up
maker-3782_pilon_pilon_pilon-augustus-gene-0.22-mRNA-1	-2.00337	3.11e-06	0.00103288	down
maker-13464_pilon_pilon_pilon-augustus-gene-0.15-mRNA-1	1.78164	3.33e-06	0.00108283	up
maker-1530_pilon_pilon_pilon-augustus-gene-0.6-mRNA-1	-4.09457	3.95e-06	0.00124678	down
maker-12458_pilon_pilon_pilon-augustus-gene-1.36-mRNA-1	1.84838	3.98e-06	0.00124678	up
QX_newGene_42646	7.94095	4.21e-06	0.00129512	up
QX_newGene_30698	1.39893	4.47e-06	0.00135306	up
maker-11026_pilon_pilon_pilon-augustus-gene-0.18-mRNA-1	-8.52352	4.57e-06	0.00135843	down
maker-5926_pilon_pilon_pilon-augustus-gene-0.57-mRNA-1	-1.26543	4.71e-06	0.00137634	down
QX_newGene_44271	7.78892	5.06e-06	0.00145313	up
maker-15676_pilon_pilon_pilon-augustus-gene-0.20-mRNA-1	1.7482	5.68e-06	0.00160711	up
maker-15334_pilon_pilon_pilon-augustus-gene-0.39-mRNA-1	2.21324	5.87e-06	0.0016315	up
QX_newGene_53146	-7.79937	6.18e-06	0.00169073	down
augustus-57552_pilon_pilon_pilon-processed-gene-0.17-mRNA-1	-7.52584	6.65e-06	0.00178079	down
maker-72678_pilon_pilon_pilon-augustus-gene-0.14-mRNA-1	-4.64236	6.71e-06	0.00178079	down
maker-33690_pilon_pilon_pilon-augustus-gene-0.7-mRNA-1	1.18655	7.03e-06	0.00183673	up
QX_newGene_35767	-1.17099	7.29e-06	0.00187697	down
QX_newGene_11175	2.97502	7.57e-06	0.00192069	up
QX_newGene_12362	-7.67169	8.42e-06	0.00210427	down
augustus-414_pilon_pilon_pilon-processed-gene-0.3-mRNA-1	4.07007	8.81e-06	0.00216956	up
maker-54866_pilon_pilon_pilon-augustus-gene-0.1-mRNA-1	-2.83126	9.25e-06	0.00224737	down
maker-12748_pilon_pilon_pilon-augustus-gene-0.19-mRNA-1	-4.17111	1.01e-05	0.00241575	down
augustus-20634_pilon_pilon_pilon-processed-gene-0.19-mRNA-1	3.62439	1.05e-05	0.00247677	up
QX_newGene_38049	-1.58914	1.25e-05	0.00291656	down
maker-16386_pilon_pilon_pilon-augustus-gene-0.27-mRNA-1	7.35105	1.29e-05	0.00293266	up
augustus-48440_pilon_pilon_pilon-processed-gene-0.18-mRNA-1	-1.25955	1.29e-05	0.00293266	down
maker-4390_pilon_pilon_pilon-augustus-gene-0.44-mRNA-1	-7.84635	1.48e-05	0.00330722	down
QX_newGene_45777	-7.70144	1.58e-05	0.00350402	down
maker-10932_pilon_pilon_pilon-augustus-gene-1.49-mRNA-1	-5.18101	1.62e-05	0.00353749	down
maker-95650_pilon_pilon_pilon-augustus-gene-0.13-mRNA-1	-1.36738	1.65e-05	0.00355122	down
maker-54214_pilon_pilon_pilon-augustus-gene-0.28-mRNA-1	-7.74587	1.68e-05	0.00357435	down
maker-4756_pilon_pilon_pilon-augustus-gene-0.16-mRNA-1	-1.17963	1.76e-05	0.00369691	down
QX_newGene_13708	-10.9105	1.81e-05	0.00371731	down
maker-3554_pilon_pilon_pilon-augustus-gene-0.22-mRNA-1	1.58436	1.81e-05	0.00371731	up
augustus-17054_pilon_pilon_pilon-processed-gene-2.14-mRNA-1	7.35909	1.87e-05	0.00380213	up
maker-34182_pilon_pilon_pilon-augustus-gene-0.48-mRNA-1	-1.33338	2.12e-05	0.00425938	down
QX_newGene_16765	-8.02259	2.37e-05	0.00469321	down
augustus-28814_pilon_pilon_pilon-processed-gene-0.5-mRNA-1	-3.79639	2.4e-05	0.00469904	down
QX_newGene_40162	-3.03905	2.51e-05	0.00485751	down
QX_newGene_37542	-1.44633	2.67e-05	0.0050799	down
augustus-6558_pilon_pilon_pilon-processed-gene-0.13-mRNA-1	-7.1422	2.69e-05	0.0050799	down
augustus-1072_pilon_pilon_pilon-processed-gene-0.2-mRNA-1	-1.98273	2.73e-05	0.0050799	down
maker-8240_pilon_pilon_pilon-augustus-gene-1.18-mRNA-1	-1.42145	2.76e-05	0.0050799	down
maker-8034_pilon_pilon_pilon-augustus-gene-0.17-mRNA-1	-1.2198	2.8e-05	0.0050799	down
QX_newGene_29199	6.19679	2.8e-05	0.0050799	up
maker-119564_pilon_pilon_pilon-augustus-gene-0.1-mRNA-1	7.27002	3.01e-05	0.00540759	up
QX_newGene_10825	1.56197	3.23e-05	0.00574379	up
maker-20496_pilon_pilon_pilon-augustus-gene-0.3-mRNA-1	1.53623	3.3e-05	0.0058038	up
maker-27720_pilon_pilon_pilon-augustus-gene-0.30-mRNA-1	-2.66472	3.33e-05	0.0058038	down
maker-85912_pilon_pilon_pilon-augustus-gene-0.6-mRNA-1	1.73582	3.39e-05	0.00584967	up
maker-5816_pilon_pilon_pilon-augustus-gene-6.39-mRNA-1	-8.00749	3.51e-05	0.00599655	down
maker-22614_pilon_pilon_pilon-augustus-gene-0.6-mRNA-1	3.29935	3.61e-05	0.00609948	up
maker-72678_pilon_pilon_pilon-augustus-gene-0.16-mRNA-1	5.47941	3.66e-05	0.0061128	up
QX_newGene_31936	7.44953	3.69e-05	0.0061128	up
maker-13170_pilon_pilon_pilon-augustus-gene-0.17-mRNA-1	1.93216	3.89e-05	0.00638802	up
maker-1078_pilon_pilon_pilon-augustus-gene-1.38-mRNA-1	7.13518	3.98e-05	0.00644476	up
maker-1184_pilon_pilon_pilon-augustus-gene-1.10-mRNA-1	1.39983	4e-05	0.00644476	up
QX_newGene_11379	-7.85164	4.24e-05	0.00677668	down
augustus-2362_pilon_pilon_pilon-processed-gene-0.20-mRNA-1	1.50191	4.62e-05	0.00730147	up
maker-6578_pilon_pilon_pilon-augustus-gene-0.11-mRNA-1	7.27016	4.78e-05	0.00749113	up
QX_newGene_31188	7.18651	5.06e-05	0.00779139	up
QX_newGene_32545	-5.47013	5.06e-05	0.00779139	down
maker-20038_pilon_pilon_pilon-augustus-gene-0.25-mRNA-1	7.12978	5.14e-05	0.00783943	up
QX_newGene_42793	-3.68593	5.35e-05	0.00809062	down
augustus-77226_pilon_pilon_pilon-processed-gene-0.0-mRNA-1	-1.07777	5.48e-05	0.00821309	down
maker-1874_pilon_pilon_pilon-augustus-gene-0.31-mRNA-1	-3.83538	5.64e-05	0.00833181	down
augustus-1410_pilon_pilon_pilon-processed-gene-1.15-mRNA-1	2.06655	5.65e-05	0.00833181	up
maker-10778_pilon_pilon_pilon-augustus-gene-1.43-mRNA-1	-2.20729	5.94e-05	0.00868615	down
augustus-20634_pilon_pilon_pilon-processed-gene-0.22-mRNA-1	2.12147	6.08e-05	0.00872728	up
maker-11852_pilon_pilon_pilon-augustus-gene-0.27-mRNA-1	1.4857	6.11e-05	0.00872728	up
QX_newGene_9424	2.62679	6.12e-05	0.00872728	up
maker-29850_pilon_pilon_pilon-augustus-gene-0.10-mRNA-1	1.99442	6.18e-05	0.00873914	up
maker-17176_pilon_pilon_pilon-augustus-gene-0.28-mRNA-1	-3.97323	6.57e-05	0.00914597	down
maker-8668_pilon_pilon_pilon-augustus-gene-0.10-mRNA-1	1.76059	6.61e-05	0.00914597	up
QX_newGene_15424	7.24635	6.63e-05	0.00914597	up
maker-650_pilon_pilon_pilon-augustus-gene-0.8-mRNA-1	1.40032	6.84e-05	0.00931817	up
augustus-58314_pilon_pilon_pilon-processed-gene-0.0-mRNA-1	-2.1063	6.89e-05	0.00931817	down
maker-50928_pilon_pilon_pilon-augustus-gene-0.23-mRNA-1	2.06602	6.92e-05	0.00931817	up
augustus-27152_pilon_pilon_pilon-processed-gene-0.2-mRNA-1	1.2808	7.11e-05	0.00945482	up
maker-16774_pilon_pilon_pilon-augustus-gene-0.0-mRNA-1	7.02351	7.13e-05	0.00945482	up
maker-1188_pilon_pilon_pilon-augustus-gene-0.12-mRNA-1	2.67704	7.69e-05	0.0101209	up
QX_newGene_41390	-1.64482	7.84e-05	0.0102489	down
maker-5924_pilon_pilon_pilon-augustus-gene-0.30-mRNA-1	7.29092	8.04e-05	0.010422	up
maker-1304_pilon_pilon_pilon-augustus-gene-1.19-mRNA-1	1.26385	8.1e-05	0.0104303	up
augustus-1282_pilon_pilon_pilon-processed-gene-1.2-mRNA-1	7.17159	8.27e-05	0.0104906	up
QX_newGene_40486	7.21063	8.27e-05	0.0104906	up
augustus-64654_pilon_pilon_pilon-processed-gene-0.1-mRNA-1	-7.22819	8.35e-05	0.010511	down
maker-8520_pilon_pilon_pilon-augustus-gene-1.10-mRNA-1	2.01003	8.45e-05	0.0105621	up
augustus-10988_pilon_pilon_pilon-processed-gene-0.18-mRNA-1	2.09513	8.6e-05	0.0106315	up
augustus-52008_pilon_pilon_pilon-processed-gene-0.0-mRNA-1	7.09336	8.63e-05	0.0106315	up
QX_newGene_42853	-5.21133	8.71e-05	0.0106555	down
maker-9548_pilon_pilon_pilon-augustus-gene-0.25-mRNA-1	-1.03218	8.99e-05	0.0109186	down
augustus-55686_pilon_pilon_pilon-processed-gene-0.2-mRNA-1	1.66127	9.12e-05	0.0109924	up
maker-50598_pilon_pilon_pilon-augustus-gene-0.1-mRNA-1	1.38381	9.23e-05	0.0110489	up
QX_newGene_38953	7.63497	9.33e-05	0.011096	up
maker-73384_pilon_pilon_pilon-augustus-gene-0.10-mRNA-1	-1.75492	9.4e-05	0.0111043	down
QX_newGene_37888	-1.75164	9.52e-05	0.0111664	down
maker-10682_pilon_pilon_pilon-augustus-gene-0.11-mRNA-1	1.28698	9.86e-05	0.0114842	up
QX_newGene_15771	7.11039	0.000101883	0.0117614	up
maker-5210_pilon_pilon_pilon-augustus-gene-1.14-mRNA-1	1.2428	0.000103003	0.0117614	up
QX_newGene_7102	1.34998	0.00010347	0.0117614	up
augustus-506_pilon_pilon_pilon-processed-gene-1.0-mRNA-1	1.6587	0.000103667	0.0117614	up
maker-76472_pilon_pilon_pilon-augustus-gene-0.17-mRNA-1	1.66059	0.000108236	0.0121996	up
QX_newGene_40213	-3.33434	0.000110124	0.0123318	down
augustus-2604_pilon_pilon_pilon-processed-gene-0.4-mRNA-1	-5.39958	0.000110853	0.0123333	down
QX_newGene_29307	-5.92223	0.000115147	0.0127289	down
QX_newGene_42397	4.07706	0.000116245	0.0127684	up
QX_newGene_31935	4.10694	0.000119092	0.0129983	up
QX_newGene_42698	3.45543	0.000120686	0.0130895	up
maker-4724_pilon_pilon_pilon-augustus-gene-4.15-mRNA-1	-1.67344	0.000124788	0.0134499	down
augustus-1632_pilon_pilon_pilon-processed-gene-0.16-mRNA-1	-5.01968	0.000131865	0.0140898	down
maker-4468_pilon_pilon_pilon-augustus-gene-0.40-mRNA-1	2.00642	0.00013236	0.0140898	up
QX_newGene_991	-8.38236	0.000135272	0.0143115	down
maker-5628_pilon_pilon_pilon-augustus-gene-0.20-mRNA-1	1.14077	0.000140027	0.0147242	up
maker-7388_pilon_pilon_pilon-augustus-gene-0.56-mRNA-1	-3.46336	0.000142945	0.0149286	down
augustus-8538_pilon_pilon_pilon-processed-gene-2.12-mRNA-1	2.53743	0.000143703	0.0149286	up
maker-22572_pilon_pilon_pilon-augustus-gene-0.12-mRNA-1	-1.03924	0.000145019	0.0149751	down
maker-6082_pilon_pilon_pilon-augustus-gene-0.42-mRNA-1	1.26596	0.000146143	0.0150014	up
maker-7536_pilon_pilon_pilon-augustus-gene-0.6-mRNA-1	1.97269	0.000148432	0.0150701	up
augustus-24948_pilon_pilon_pilon-processed-gene-0.8-mRNA-1	1.3563	0.000148587	0.0150701	up
maker-51206_pilon_pilon_pilon-augustus-gene-0.3-mRNA-1	-1.03665	0.000149434	0.0150701	down
augustus-2156_pilon_pilon_pilon-processed-gene-0.5-mRNA-1	2.63615	0.000151974	0.0150767	up
maker-18590_pilon_pilon_pilon-augustus-gene-0.19-mRNA-1	-1.08302	0.000152013	0.0150767	down
maker-60660_pilon_pilon_pilon-augustus-gene-0.9-mRNA-1	-4.18566	0.000152122	0.0150767	down
augustus-19162_pilon_pilon_pilon-processed-gene-0.1-mRNA-1	6.99344	0.000155202	0.0152941	up
maker-796_pilon_pilon_pilon-augustus-gene-5.32-mRNA-1	-1.09318	0.000156388	0.0153234	down
augustus-76434_pilon_pilon_pilon-processed-gene-0.7-mRNA-1	-6.86726	0.000158689	0.015461	down
maker-11756_pilon_pilon_pilon-augustus-gene-0.17-mRNA-1	1.85264	0.000164984	0.0159122	up
augustus-6358_pilon_pilon_pilon-processed-gene-0.8-mRNA-1	-7.15815	0.000165577	0.0159122	down
QX_newGene_5229	7.4208	0.000166088	0.0159122	up
maker-41666_pilon_pilon_pilon-augustus-gene-0.21-mRNA-1	-2.10139	0.000173186	0.0164399	down
augustus-3592_pilon_pilon_pilon-processed-gene-0.2-mRNA-1	6.94053	0.000174406	0.0164399	up
augustus-1410_pilon_pilon_pilon-processed-gene-1.20-mRNA-1	1.75579	0.000175541	0.0164399	up
augustus-1632_pilon_pilon_pilon-processed-gene-0.10-mRNA-1	-7.21797	0.000176608	0.0164399	down
augustus-30496_pilon_pilon_pilon-processed-gene-0.1-mRNA-1	6.94257	0.00017724	0.0164399	up
augustus-20634_pilon_pilon_pilon-processed-gene-0.26-mRNA-1	2.70277	0.000178267	0.0164399	up
maker-43966_pilon_pilon_pilon-augustus-gene-0.21-mRNA-1	6.83901	0.00017827	0.0164399	up
QX_newGene_26988	-1.17324	0.000179611	0.0164755	down
augustus-34790_pilon_pilon_pilon-processed-gene-0.31-mRNA-1	-1.15915	0.000180858	0.0165021	down
maker-37884_pilon_pilon_pilon-augustus-gene-0.24-mRNA-1	-1.08486	0.000185209	0.0168101	down
augustus-25664_pilon_pilon_pilon-processed-gene-1.0-mRNA-1	7.07235	0.000189501	0.0170293	up
QX_newGene_38148	-3.73567	0.000189599	0.0170293	down
augustus-70760_pilon_pilon_pilon-processed-gene-0.0-mRNA-1	-3.46685	0.000195533	0.0174714	down
augustus-77274_pilon_pilon_pilon-processed-gene-0.5-mRNA-1	7.03103	0.000207656	0.0182407	up
maker-22192_pilon_pilon_pilon-augustus-gene-0.16-mRNA-1	-1.67881	0.0002096	0.0182407	down
maker-10576_pilon_pilon_pilon-augustus-gene-4.14-mRNA-1	6.80748	0.000210306	0.0182407	up
augustus-40628_pilon_pilon_pilon-processed-gene-0.12-mRNA-1	6.97583	0.000210386	0.0182407	up
maker-15090_pilon_pilon_pilon-augustus-gene-0.12-mRNA-1	4.39384	0.000210507	0.0182407	up
maker-18624_pilon_pilon_pilon-augustus-gene-0.37-mRNA-1	1.13794	0.000210704	0.0182407	up
maker-27810_pilon_pilon_pilon-augustus-gene-0.14-mRNA-1	3.22157	0.000211884	0.0182407	up
augustus-14706_pilon_pilon_pilon-processed-gene-0.8-mRNA-1	6.98266	0.000212605	0.0182407	up
maker-78352_pilon_pilon_pilon-augustus-gene-0.8-mRNA-1	2.1305	0.00021592	0.0184334	up
maker-43390_pilon_pilon_pilon-augustus-gene-0.7-mRNA-1	-8.35087	0.000222224	0.018822	down
maker-62976_pilon_pilon_pilon-augustus-gene-0.17-mRNA-1	1.39968	0.000222655	0.018822	up
maker-1416_pilon_pilon_pilon-augustus-gene-0.18-mRNA-1	1.12006	0.000225845	0.0189985	up
maker-3188_pilon_pilon_pilon-augustus-gene-0.31-mRNA-1	1.59354	0.000226995	0.0190025	up
maker-69942_pilon_pilon_pilon-augustus-gene-0.1-mRNA-1	2.68135	0.000232252	0.0192094	up
maker-506_pilon_pilon_pilon-augustus-gene-1.31-mRNA-1	1.48667	0.000232523	0.0192094	up
maker-12538_pilon_pilon_pilon-augustus-gene-0.50-mRNA-1	1.08565	0.000232808	0.0192094	up
augustus-15706_pilon_pilon_pilon-processed-gene-0.6-mRNA-1	-2.63161	0.000236352	0.019409	down
QX_newGene_29135	-7.19278	0.000239803	0.0195991	down
maker-7860_pilon_pilon_pilon-augustus-gene-2.13-mRNA-1	-5.7469	0.000241603	0.0196531	down
QX_newGene_42683	8.39763	0.000243289	0.0196973	up
maker-46100_pilon_pilon_pilon-augustus-gene-0.1-mRNA-1	1.59549	0.000247387	0.0199355	up
QX_newGene_2655	-1.04748	0.000248875	0.0199621	down
maker-11060_pilon_pilon_pilon-augustus-gene-2.14-mRNA-1	1.04841	0.000252505	0.0200828	up
QX_newGene_31419	8.42393	0.000252709	0.0200828	up
maker-68274_pilon_pilon_pilon-augustus-gene-0.2-mRNA-1	-1.23771	0.000256767	0.0203117	down
maker-4782_pilon_pilon_pilon-augustus-gene-2.64-mRNA-1	6.78652	0.000261147	0.0205539	up
QX_newGene_17372	-4.6728	0.000262212	0.0205539	down
augustus-20634_pilon_pilon_pilon-processed-gene-0.23-mRNA-1	2.80581	0.000264434	0.0206342	up
maker-21326_pilon_pilon_pilon-augustus-gene-0.64-mRNA-1	1.60296	0.000272603	0.0211759	up
augustus-6542_pilon_pilon_pilon-processed-gene-3.47-mRNA-1	-2.68	0.000275881	0.0213344	down
QX_newGene_800	-5.85932	0.000278106	0.0214104	down
augustus-4722_pilon_pilon_pilon-processed-gene-3.5-mRNA-1	-2.85414	0.000279401	0.0214145	down
maker-3280_pilon_pilon_pilon-augustus-gene-0.15-mRNA-1	-1.21283	0.000282083	0.0214763	down
augustus-15416_pilon_pilon_pilon-processed-gene-1.6-mRNA-1	1.93551	0.000282698	0.0214763	up
QX_newGene_793	-3.70831	0.000287651	0.0216966	down
augustus-15412_pilon_pilon_pilon-processed-gene-0.18-mRNA-1	1.12619	0.000288113	0.0216966	up
maker-49012_pilon_pilon_pilon-augustus-gene-0.6-mRNA-1	-2.98234	0.000294382	0.0220723	down
augustus-19804_pilon_pilon_pilon-processed-gene-0.12-mRNA-1	-6.78547	0.00029831	0.0222699	down
maker-3264_pilon_pilon_pilon-augustus-gene-0.8-mRNA-1	-1.56847	0.0003044	0.0226266	down
maker-52972_pilon_pilon_pilon-augustus-gene-0.32-mRNA-1	1.39008	0.000309796	0.0228321	up
maker-56186_pilon_pilon_pilon-augustus-gene-0.1-mRNA-1	1.61667	0.000312125	0.0228321	up
QX_newGene_38048	-1.15929	0.000312461	0.0228321	down
maker-13436_pilon_pilon_pilon-augustus-gene-0.31-mRNA-1	1.17805	0.000313037	0.0228321	up
QX_newGene_32212	1.82419	0.000313784	0.0228321	up
maker-53344_pilon_pilon_pilon-augustus-gene-0.8-mRNA-1	2.17739	0.00031743	0.0229334	up
maker-20786_pilon_pilon_pilon-augustus-gene-0.12-mRNA-1	-1.23124	0.000317836	0.0229334	down
maker-29836_pilon_pilon_pilon-augustus-gene-0.19-mRNA-1	2.02369	0.000328634	0.0236137	up
maker-15004_pilon_pilon_pilon-augustus-gene-0.12-mRNA-1	3.444	0.00033175	0.0237387	up
QX_newGene_21436	-2.20891	0.000339287	0.0241777	down
QX_newGene_46251	-6.09306	0.000349102	0.0245725	down
maker-2726_pilon_pilon_pilon-augustus-gene-0.48-mRNA-1	1.21008	0.000359877	0.0252006	up
maker-3188_pilon_pilon_pilon-augustus-gene-0.32-mRNA-1	1.56319	0.000361108	0.0252006	up
augustus-3348_pilon_pilon_pilon-processed-gene-0.6-mRNA-1	-4.45894	0.00036241	0.0252006	down
maker-7926_pilon_pilon_pilon-augustus-gene-1.37-mRNA-1	-2.30333	0.000364935	0.0252166	down
maker-35846_pilon_pilon_pilon-augustus-gene-0.6-mRNA-1	1.90297	0.000365564	0.0252166	up
augustus-38762_pilon_pilon_pilon-processed-gene-0.11-mRNA-1	-1.87091	0.000369735	0.0254027	down
augustus-33780_pilon_pilon_pilon-processed-gene-0.2-mRNA-1	2.67153	0.000378887	0.0259282	up
maker-600_pilon_pilon_pilon-augustus-gene-1.29-mRNA-1	1.132	0.000384463	0.0262058	up
maker-32280_pilon_pilon_pilon-augustus-gene-0.3-mRNA-1	-8.20783	0.000395425	0.026706	down
maker-9240_pilon_pilon_pilon-augustus-gene-0.1-mRNA-1	8.29739	0.00039614	0.026706	up
maker-18352_pilon_pilon_pilon-augustus-gene-0.34-mRNA-1	-2.61125	0.000403956	0.0270111	down
maker-10572_pilon_pilon_pilon-augustus-gene-0.30-mRNA-1	-6.86753	0.000405399	0.0270111	down
maker-878_pilon_pilon_pilon-augustus-gene-1.31-mRNA-1	6.72258	0.000405675	0.0270111	up
maker-6830_pilon_pilon_pilon-augustus-gene-0.24-mRNA-1	-1.03469	0.000413412	0.0273783	down
QX_newGene_39722	6.762	0.000414365	0.0273783	up
QX_newGene_40581	1.45665	0.000417288	0.0274661	up
maker-67758_pilon_pilon_pilon-augustus-gene-0.2-mRNA-1	-1.06637	0.000420514	0.0275732	down
maker-4624_pilon_pilon_pilon-augustus-gene-1.26-mRNA-1	1.06227	0.00042227	0.0275835	up
maker-29836_pilon_pilon_pilon-augustus-gene-0.18-mRNA-1	1.94621	0.000430216	0.0279965	up
maker-47472_pilon_pilon_pilon-augustus-gene-0.29-mRNA-1	-2.03019	0.000433437	0.0280003	down
augustus-20634_pilon_pilon_pilon-processed-gene-0.47-mRNA-1	-1.3214	0.000433521	0.0280003	down
maker-24342_pilon_pilon_pilon-augustus-gene-0.22-mRNA-1	-6.88662	0.000441443	0.0284055	down
QX_newGene_28823	6.67341	0.000451952	0.0288587	up
maker-26276_pilon_pilon_pilon-augustus-gene-0.13-mRNA-1	1.06955	0.00045346	0.0288587	up
maker-60382_pilon_pilon_pilon-augustus-gene-0.3-mRNA-1	-8.06311	0.000453506	0.0288587	down
QX_newGene_45357	6.75402	0.000464857	0.0293858	up
QX_newGene_27402	-4.4302	0.000465198	0.0293858	down
maker-36610_pilon_pilon_pilon-augustus-gene-0.10-mRNA-1	2.96226	0.000474198	0.029845	up
augustus-7944_pilon_pilon_pilon-processed-gene-0.4-mRNA-1	-1.29188	0.000479766	0.0300857	down
maker-880_pilon_pilon_pilon-augustus-gene-2.3-mRNA-1	1.38533	0.000486892	0.0303121	up
maker-53208_pilon_pilon_pilon-augustus-gene-0.40-mRNA-1	-1.76226	0.000506592	0.0311541	down
augustus-50396_pilon_pilon_pilon-processed-gene-0.2-mRNA-1	-1.01601	0.000510041	0.0311541	down
maker-38656_pilon_pilon_pilon-augustus-gene-0.4-mRNA-1	1.20753	0.000510686	0.0311541	up
maker-10276_pilon_pilon_pilon-augustus-gene-0.17-mRNA-1	-8.00786	0.000511255	0.0311541	down
QX_newGene_47291	2.39867	0.000518519	0.0314854	up
maker-37948_pilon_pilon_pilon-augustus-gene-0.22-mRNA-1	1.21099	0.000524201	0.0317188	up
augustus-88570_pilon_pilon_pilon-processed-gene-0.1-mRNA-1	-13.5132	0.000542409	0.0325995	down
maker-51654_pilon_pilon_pilon-augustus-gene-0.6-mRNA-1	8.04414	0.000544308	0.0325995	up
maker-13594_pilon_pilon_pilon-augustus-gene-1.5-mRNA-1	2.02195	0.000545903	0.0325995	up
augustus-32556_pilon_pilon_pilon-processed-gene-0.13-mRNA-1	2.00071	0.000546455	0.0325995	up
maker-9716_pilon_pilon_pilon-augustus-gene-0.7-mRNA-1	-2.105	0.000567783	0.0335323	down
QX_newGene_49860	1.2921	0.0005722	0.0336778	up
maker-80276_pilon_pilon_pilon-augustus-gene-0.5-mRNA-1	1.17023	0.000584981	0.0340845	up
maker-17280_pilon_pilon_pilon-augustus-gene-0.14-mRNA-1	6.57749	0.000585039	0.0340845	up
maker-28730_pilon_pilon_pilon-augustus-gene-0.30-mRNA-1	-7.96041	0.000588188	0.0341525	down
maker-64508_pilon_pilon_pilon-augustus-gene-0.3-mRNA-1	1.17759	0.000597522	0.0344624	up
maker-10732_pilon_pilon_pilon-augustus-gene-0.33-mRNA-1	1.36838	0.000601004	0.0345477	up
augustus-3646_pilon_pilon_pilon-processed-gene-9.1-mRNA-1	-2.65038	0.000610125	0.0349555	down
maker-77740_pilon_pilon_pilon-augustus-gene-0.3-mRNA-1	-8.3409	0.000612677	0.0349855	down
augustus-27002_pilon_pilon_pilon-processed-gene-0.9-mRNA-1	-6.62673	0.000615631	0.0350381	down
maker-54022_pilon_pilon_pilon-augustus-gene-0.9-mRNA-1	-1.69717	0.000618583	0.0350903	down
augustus-33580_pilon_pilon_pilon-processed-gene-0.0-mRNA-1	7.97236	0.00062634	0.0354139	up
augustus-5068_pilon_pilon_pilon-processed-gene-1.16-mRNA-1	-7.96028	0.000628881	0.0354413	down
maker-26428_pilon_pilon_pilon-augustus-gene-0.4-mRNA-1	1.57978	0.000632731	0.0355066	up
maker-3912_pilon_pilon_pilon-augustus-gene-0.12-mRNA-1	1.73372	0.000634156	0.0355066	up
QX_newGene_53152	-3.57912	0.000639683	0.0357001	down
maker-13360_pilon_pilon_pilon-augustus-gene-0.16-mRNA-1	-1.09591	0.000647822	0.0360147	down
augustus-10932_pilon_pilon_pilon-processed-gene-1.31-mRNA-1	-5.79924	0.000651108	0.0360147	down
maker-38956_pilon_pilon_pilon-augustus-gene-0.9-mRNA-1	7.98296	0.000651586	0.0360147	up
augustus-8076_pilon_pilon_pilon-processed-gene-5.2-mRNA-1	-1.3442	0.000655865	0.0360206	down
maker-13450_pilon_pilon_pilon-augustus-gene-1.16-mRNA-1	6.80284	0.000656726	0.0360206	up
maker-17542_pilon_pilon_pilon-augustus-gene-0.18-mRNA-1	-2.82689	0.000657958	0.0360206	down
maker-2972_pilon_pilon_pilon-augustus-gene-0.13-mRNA-1	1.9866	0.00066208	0.0361315	up
augustus-1632_pilon_pilon_pilon-processed-gene-0.12-mRNA-1	-8.07503	0.000677872	0.0368766	down
maker-74600_pilon_pilon_pilon-augustus-gene-0.3-mRNA-1	7.95135	0.00068487	0.0371402	up
maker-41960_pilon_pilon_pilon-augustus-gene-0.2-mRNA-1	3.58376	0.000691407	0.0371443	up
maker-18654_pilon_pilon_pilon-augustus-gene-0.14-mRNA-1	-1.95659	0.000711552	0.0378164	down
maker-6596_pilon_pilon_pilon-augustus-gene-0.49-mRNA-1	1.2579	0.000712502	0.0378164	up
augustus-314_pilon_pilon_pilon-processed-gene-0.5-mRNA-1	-7.44512	0.000712689	0.0378164	down
maker-47636_pilon_pilon_pilon-augustus-gene-0.12-mRNA-1	-1.07199	0.000732613	0.0387543	down
QX_newGene_32211	1.84623	0.000739972	0.0389693	up
maker-2406_pilon_pilon_pilon-augustus-gene-1.40-mRNA-1	1.41938	0.000741197	0.0389693	up
maker-17816_pilon_pilon_pilon-augustus-gene-0.48-mRNA-1	6.56168	0.000762611	0.0399733	up
maker-20506_pilon_pilon_pilon-augustus-gene-0.17-mRNA-1	-1.32906	0.000765769	0.0400172	down
maker-3348_pilon_pilon_pilon-augustus-gene-0.23-mRNA-1	-4.04554	0.0007894	0.0410704	down
maker-13430_pilon_pilon_pilon-augustus-gene-0.13-mRNA-1	-6.998	0.000790685	0.0410704	down
maker-32102_pilon_pilon_pilon-augustus-gene-0.18-mRNA-1	1.4348	0.000795557	0.0411993	up
maker-88658_pilon_pilon_pilon-augustus-gene-0.23-mRNA-1	-1.10379	0.000800952	0.0413545	down
maker-5924_pilon_pilon_pilon-augustus-gene-0.31-mRNA-1	1.06605	0.000807845	0.0415859	up
maker-21318_pilon_pilon_pilon-augustus-gene-0.2-mRNA-1	1.54491	0.000810379	0.0415922	up
augustus-6820_pilon_pilon_pilon-processed-gene-1.3-mRNA-1	1.13989	0.000829561	0.0424006	up
maker-8668_pilon_pilon_pilon-augustus-gene-0.9-mRNA-1	-1.15039	0.000831047	0.0424006	down
QX_newGene_2691	-8.25767	0.00084074	0.0427508	down
QX_newGene_43802	-8.13468	0.00084287	0.0427508	down
maker-48658_pilon_pilon_pilon-augustus-gene-0.21-mRNA-1	1.18716	0.000853901	0.0431834	up
augustus-3050_pilon_pilon_pilon-processed-gene-4.5-mRNA-1	-8.24828	0.000861253	0.0434278	down
maker-1546_pilon_pilon_pilon-augustus-gene-2.15-mRNA-1	1.18069	0.00090639	0.0455705	up
maker-18616_pilon_pilon_pilon-augustus-gene-0.27-mRNA-1	1.07836	0.000913574	0.0457206	up
maker-8614_pilon_pilon_pilon-augustus-gene-0.23-mRNA-1	1.65172	0.000914678	0.0457206	up
maker-51554_pilon_pilon_pilon-augustus-gene-0.2-mRNA-1	7.87524	0.000928164	0.0460092	up
QX_newGene_43695	6.4988	0.000928454	0.0460092	up
augustus-1632_pilon_pilon_pilon-processed-gene-0.19-mRNA-1	-8.07638	0.000931473	0.0460265	down
maker-5648_pilon_pilon_pilon-augustus-gene-1.4-mRNA-1	1.31028	0.000953571	0.0467407	up
augustus-3188_pilon_pilon_pilon-processed-gene-0.13-mRNA-1	1.30139	0.000956163	0.0467407	up
maker-28064_pilon_pilon_pilon-augustus-gene-0.9-mRNA-1	1.45665	0.000956654	0.0467407	up
maker-31294_pilon_pilon_pilon-augustus-gene-0.22-mRNA-1	1.47096	0.000959517	0.0467407	up
maker-21790_pilon_pilon_pilon-augustus-gene-0.0-mRNA-1	-1.05167	0.000961326	0.0467407	down
augustus-17010_pilon_pilon_pilon-processed-gene-1.1-mRNA-1	-3.32978	0.000962189	0.0467407	down
maker-9350_pilon_pilon_pilon-augustus-gene-0.30-mRNA-1	1.2381	0.000965807	0.0467847	up
maker-6744_pilon_pilon_pilon-augustus-gene-0.25-mRNA-1	-2.11268	0.000974235	0.0470607	down
QX_newGene_32516	-4.34116	0.000988986	0.0476398	down
augustus-1632_pilon_pilon_pilon-processed-gene-0.31-mRNA-1	-8.03416	0.00100059	0.048025	down
maker-4458_pilon_pilon_pilon-augustus-gene-1.63-mRNA-1	1.05794	0.00100975	0.0480584	up
QX_newGene_38050	-1.08134	0.00101139	0.0480584	down
maker-36616_pilon_pilon_pilon-augustus-gene-0.2-mRNA-1	1.27303	0.00101161	0.0480584	up
QX_newGene_42974	6.54008	0.00102225	0.0484304	up
augustus-28854_pilon_pilon_pilon-processed-gene-0.21-mRNA-1	6.64441	0.00102865	0.0485689	up
maker-20636_pilon_pilon_pilon-augustus-gene-0.5-mRNA-1	-1.10201	0.00103248	0.0485689	down
QX_newGene_7258	-2.07229	0.00103362	0.0485689	down
maker-43462_pilon_pilon_pilon-augustus-gene-0.11-mRNA-1	1.50604	0.00104021	0.0486138	up
QX_newGene_42385	-2.15957	0.00105252	0.0490561	down
maker-5502_pilon_pilon_pilon-augustus-gene-0.25-mRNA-1	-3.09188	0.00105744	0.0491523	down
augustus-47472_pilon_pilon_pilon-processed-gene-0.5-mRNA-1	7.92922	0.00106576	0.0494062	up

## Sheet: ConO vs ExpO
#id	log2FoldChange	pvalue	qvalue	significant
augustus-16724_pilon_pilon_pilon-processed-gene-1.11-mRNA-1	2.01304	1.97e-49	4.91e-45	up
maker-27634_pilon_pilon_pilon-augustus-gene-0.12-mRNA-1	2.11131	2.15e-28	2.68e-24	up
augustus-88570_pilon_pilon_pilon-processed-gene-0.1-mRNA-1	-12.9567	4.19e-26	3.48e-22	down
QX_newGene_10195	1.51129	5.94e-25	3.7e-21	up
maker-35324_pilon_pilon_pilon-augustus-gene-0.25-mRNA-1	-12.4746	4.13e-24	2.06e-20	down
maker-7976_pilon_pilon_pilon-augustus-gene-0.24-mRNA-1	2.18731	1.49e-23	6.18e-20	up
QX_newGene_37189	1.7146	6.74e-22	2.4e-18	up
maker-15412_pilon_pilon_pilon-augustus-gene-0.23-mRNA-1	2.01253	1.28e-21	4e-18	up
maker-4292_pilon_pilon_pilon-augustus-gene-0.13-mRNA-1	1.76172	9.56e-21	2.65e-17	up
maker-4460_pilon_pilon_pilon-augustus-gene-0.5-mRNA-1	-11.4556	1.27e-20	3.15e-17	down
QX_newGene_15262	1.89872	6.31e-20	1.36e-16	up
maker-8260_pilon_pilon_pilon-augustus-gene-2.45-mRNA-1	2.0498	6.56e-20	1.36e-16	up
maker-41272_pilon_pilon_pilon-augustus-gene-0.4-mRNA-1	11.1273	2.37e-19	4.54e-16	up
maker-4458_pilon_pilon_pilon-augustus-gene-1.63-mRNA-1	1.51739	3.62e-19	6.45e-16	up
augustus-15412_pilon_pilon_pilon-processed-gene-0.18-mRNA-1	1.89746	4.55e-19	7.13e-16	up
maker-13170_pilon_pilon_pilon-augustus-gene-0.17-mRNA-1	1.48282	4.58e-19	7.13e-16	up
maker-17104_pilon_pilon_pilon-augustus-gene-0.14-mRNA-1	1.73652	7.93e-19	1.16e-15	up
maker-28388_pilon_pilon_pilon-augustus-gene-0.20-mRNA-1	1.70737	1.08e-18	1.49e-15	up
augustus-74080_pilon_pilon_pilon-processed-gene-0.2-mRNA-1	-11.3739	1.24e-18	1.62e-15	down
augustus-11488_pilon_pilon_pilon-processed-gene-0.14-mRNA-1	2.21248	2.21e-18	2.75e-15	up
maker-4658_pilon_pilon_pilon-augustus-gene-3.60-mRNA-1	-11.0017	5.81e-18	6.89e-15	down
QX_newGene_11175	1.54812	1.35e-17	1.53e-14	up
maker-6082_pilon_pilon_pilon-augustus-gene-0.42-mRNA-1	1.41009	3.65e-17	3.96e-14	up
QX_newGene_44492	1.63548	5.7e-17	5.92e-14	up
maker-3912_pilon_pilon_pilon-augustus-gene-0.12-mRNA-1	1.7786	3.04e-16	3.03e-13	up
maker-24652_pilon_pilon_pilon-augustus-gene-0.12-mRNA-1	1.37591	5.34e-16	5.12e-13	up
maker-3444_pilon_pilon_pilon-augustus-gene-1.23-mRNA-1	1.39634	9.53e-16	8.8e-13	up
augustus-57552_pilon_pilon_pilon-processed-gene-0.17-mRNA-1	-10.5642	1.09e-15	9.74e-13	down
augustus-32282_pilon_pilon_pilon-processed-gene-0.25-mRNA-1	1.44772	1.49e-15	1.28e-12	up
maker-40668_pilon_pilon_pilon-augustus-gene-0.3-mRNA-1	1.59438	1.77e-15	1.47e-12	up
maker-12364_pilon_pilon_pilon-augustus-gene-0.6-mRNA-1	1.49323	3.56e-15	2.83e-12	up
augustus-15412_pilon_pilon_pilon-processed-gene-0.5-mRNA-1	1.71115	3.64e-15	2.83e-12	up
maker-650_pilon_pilon_pilon-augustus-gene-0.8-mRNA-1	1.37132	4.02e-15	3.04e-12	up
augustus-17100_pilon_pilon_pilon-processed-gene-0.7-mRNA-1	1.57256	5.64e-15	4.13e-12	up
augustus-5452_pilon_pilon_pilon-processed-gene-0.6-mRNA-1	2.00425	8.64e-15	6.15e-12	up
maker-23910_pilon_pilon_pilon-augustus-gene-0.13-mRNA-1	1.10942	1.42e-14	9.85e-12	up
maker-20480_pilon_pilon_pilon-augustus-gene-0.52-mRNA-1	2.16256	1.76e-14	1.19e-11	up
maker-5268_pilon_pilon_pilon-augustus-gene-0.12-mRNA-1	-5.50117	4.98e-14	3.27e-11	down
augustus-868_pilon_pilon_pilon-processed-gene-1.24-mRNA-1	1.67095	7.76e-14	4.96e-11	up
augustus-45258_pilon_pilon_pilon-processed-gene-0.2-mRNA-1	2.59001	8.74e-14	5.45e-11	up
augustus-30488_pilon_pilon_pilon-processed-gene-0.17-mRNA-1	-9.58522	9.35e-14	5.68e-11	down
QX_newGene_40581	1.50239	1e-13	5.94e-11	up
QX_newGene_13062	1.32157	1.06e-13	6.17e-11	up
augustus-65802_pilon_pilon_pilon-processed-gene-0.3-mRNA-1	1.70677	2.45e-13	1.38e-10	up
QX_newGene_15261	1.78908	2.63e-13	1.46e-10	up
QX_newGene_3660	2.03691	3.14e-13	1.7e-10	up
maker-17112_pilon_pilon_pilon-augustus-gene-0.22-mRNA-1	1.18497	3.43e-13	1.82e-10	up
maker-51258_pilon_pilon_pilon-augustus-gene-0.17-mRNA-1	1.67635	4.06e-13	2.11e-10	up
maker-6726_pilon_pilon_pilon-augustus-gene-0.35-mRNA-1	1.17545	4.87e-13	2.48e-10	up
QX_newGene_40337	1.64148	8.13e-13	4.05e-10	up
maker-46856_pilon_pilon_pilon-augustus-gene-0.15-mRNA-1	1.46688	9.36e-13	4.57e-10	up
maker-1258_pilon_pilon_pilon-augustus-gene-0.30-mRNA-1	1.72383	2.97e-12	1.42e-09	up
augustus-1384_pilon_pilon_pilon-processed-gene-2.13-mRNA-1	1.81085	3.02e-12	1.42e-09	up
augustus-6058_pilon_pilon_pilon-processed-gene-3.21-mRNA-1	-9.22004	3.72e-12	1.72e-09	down
QX_newGene_76	1.91679	3.8e-12	1.72e-09	up
augustus-7974_pilon_pilon_pilon-processed-gene-0.3-mRNA-1	-9.18871	4.36e-12	1.94e-09	down
maker-12538_pilon_pilon_pilon-augustus-gene-0.50-mRNA-1	1.05503	5.34e-12	2.33e-09	up
maker-10732_pilon_pilon_pilon-augustus-gene-0.33-mRNA-1	1.42218	6.58e-12	2.82e-09	up
augustus-1304_pilon_pilon_pilon-processed-gene-1.5-mRNA-1	1.76695	9.28e-12	3.92e-09	up
augustus-71940_pilon_pilon_pilon-processed-gene-0.4-mRNA-1	1.13662	1.01e-11	4.18e-09	up
maker-16112_pilon_pilon_pilon-augustus-gene-0.11-mRNA-1	1.20457	1.24e-11	5.06e-09	up
QX_newGene_37914	1.47855	1.83e-11	7.34e-09	up
maker-5628_pilon_pilon_pilon-augustus-gene-0.20-mRNA-1	1.2188	1.87e-11	7.39e-09	up
maker-20064_pilon_pilon_pilon-augustus-gene-2.42-mRNA-1	-1.8411	1.98e-11	7.71e-09	down
QX_newGene_11186	1.78774	3.41e-11	1.31e-08	up
maker-63348_pilon_pilon_pilon-augustus-gene-0.2-mRNA-1	1.5655	5.65e-11	2.1e-08	up
augustus-48458_pilon_pilon_pilon-processed-gene-0.0-mRNA-1	1.37734	5.66e-11	2.1e-08	up
maker-13436_pilon_pilon_pilon-augustus-gene-0.31-mRNA-1	1.38184	6.04e-11	2.21e-08	up
maker-4468_pilon_pilon_pilon-augustus-gene-0.40-mRNA-1	1.29439	6.63e-11	2.39e-08	up
QX_newGene_45567	1.41581	7.68e-11	2.73e-08	up
augustus-1304_pilon_pilon_pilon-processed-gene-1.4-mRNA-1	1.94042	7.92e-11	2.78e-08	up
augustus-17114_pilon_pilon_pilon-processed-gene-0.11-mRNA-1	1.24285	8.49e-11	2.94e-08	up
augustus-868_pilon_pilon_pilon-processed-gene-1.30-mRNA-1	1.62378	1.49e-10	5.08e-08	up
maker-46640_pilon_pilon_pilon-augustus-gene-0.8-mRNA-1	1.30414	1.96e-10	6.53e-08	up
maker-19162_pilon_pilon_pilon-augustus-gene-0.7-mRNA-1	2.05629	1.97e-10	6.53e-08	up
maker-20496_pilon_pilon_pilon-augustus-gene-0.3-mRNA-1	1.33605	2.17e-10	7.11e-08	up
maker-12368_pilon_pilon_pilon-augustus-gene-0.9-mRNA-1	1.31414	2.55e-10	8.26e-08	up
QX_newGene_38552	2.72457	3.59e-10	1.15e-07	up
maker-6622_pilon_pilon_pilon-augustus-gene-0.17-mRNA-1	1.15054	3.96e-10	1.25e-07	up
augustus-4212_pilon_pilon_pilon-processed-gene-1.7-mRNA-1	1.25948	4.03e-10	1.26e-07	up
QX_newGene_50139	-1.10385	4.29e-10	1.32e-07	down
maker-33450_pilon_pilon_pilon-augustus-gene-0.32-mRNA-1	1.9656	4.39e-10	1.33e-07	up
maker-5772_pilon_pilon_pilon-augustus-gene-1.107-mRNA-1	-8.81871	5.2e-10	1.56e-07	down
QX_newGene_47270	1.42069	5.39e-10	1.6e-07	up
maker-52780_pilon_pilon_pilon-augustus-gene-0.21-mRNA-1	1.29059	5.68e-10	1.67e-07	up
maker-31294_pilon_pilon_pilon-augustus-gene-0.22-mRNA-1	1.44095	6.26e-10	1.81e-07	up
maker-6848_pilon_pilon_pilon-augustus-gene-0.7-mRNA-1	1.53414	6.44e-10	1.85e-07	up
QX_newGene_40580	1.37992	6.62e-10	1.87e-07	up
maker-11060_pilon_pilon_pilon-augustus-gene-2.14-mRNA-1	1.33933	7.27e-10	2.03e-07	up
augustus-22860_pilon_pilon_pilon-processed-gene-0.0-mRNA-1	-3.90554	7.62e-10	2.11e-07	down
QX_newGene_19510	1.86807	8.94e-10	2.45e-07	up
augustus-4468_pilon_pilon_pilon-processed-gene-0.22-mRNA-1	1.35405	1.1e-09	2.98e-07	up
QX_newGene_32212	1.58509	1.16e-09	3.11e-07	up
maker-50928_pilon_pilon_pilon-augustus-gene-0.23-mRNA-1	1.77997	1.2e-09	3.17e-07	up
maker-17774_pilon_pilon_pilon-augustus-gene-0.13-mRNA-1	1.07487	1.47e-09	3.86e-07	up
augustus-32102_pilon_pilon_pilon-processed-gene-0.6-mRNA-1	1.08746	1.49e-09	3.87e-07	up
maker-1348_pilon_pilon_pilon-augustus-gene-2.22-mRNA-1	1.33889	2.04e-09	5.18e-07	up
QX_newGene_25915	2.79186	2.21e-09	5.55e-07	up
augustus-6430_pilon_pilon_pilon-processed-gene-0.12-mRNA-1	1.44679	3.08e-09	7.66e-07	up
augustus-3592_pilon_pilon_pilon-processed-gene-0.2-mRNA-1	8.65624	4.19e-09	1.03e-06	up
augustus-45242_pilon_pilon_pilon-processed-gene-0.9-mRNA-1	1.53375	4.39e-09	1.07e-06	up
maker-26786_pilon_pilon_pilon-augustus-gene-0.17-mRNA-1	1.82451	4.72e-09	1.14e-06	up
QX_newGene_41594	1.35172	5.06e-09	1.21e-06	up
QX_newGene_4984	1.11148	6.17e-09	1.46e-06	up
maker-22592_pilon_pilon_pilon-augustus-gene-0.38-mRNA-1	1.08567	6.49e-09	1.52e-06	up
QX_newGene_2975	1.3959	6.67e-09	1.55e-06	up
maker-75494_pilon_pilon_pilon-augustus-gene-0.6-mRNA-1	1.15324	8.24e-09	1.9e-06	up
QX_newGene_7250	-2.84848	1.21e-08	2.75e-06	down
augustus-12792_pilon_pilon_pilon-processed-gene-0.0-mRNA-1	-8.31141	1.23e-08	2.79e-06	down
maker-1430_pilon_pilon_pilon-augustus-gene-2.16-mRNA-1	1.13496	1.29e-08	2.9e-06	up
maker-13002_pilon_pilon_pilon-augustus-gene-0.41-mRNA-1	1.11198	1.31e-08	2.9e-06	up
augustus-12218_pilon_pilon_pilon-processed-gene-0.18-mRNA-1	1.04082	1.31e-08	2.9e-06	up
maker-2728_pilon_pilon_pilon-augustus-gene-1.46-mRNA-1	1.19628	1.33e-08	2.91e-06	up
QX_newGene_26488	1.06863	1.38e-08	3e-06	up
maker-37408_pilon_pilon_pilon-augustus-gene-0.2-mRNA-1	1.39123	1.4e-08	3e-06	up
maker-119832_pilon_pilon_pilon-augustus-gene-0.12-mRNA-1	1.57326	1.48e-08	3.11e-06	up
maker-2954_pilon_pilon_pilon-augustus-gene-0.29-mRNA-1	1.76323	1.49e-08	3.11e-06	up
QX_newGene_24248	9.20411	1.76e-08	3.65e-06	up
maker-16786_pilon_pilon_pilon-augustus-gene-0.28-mRNA-1	1.36783	1.91e-08	3.94e-06	up
QX_newGene_22816	1.18766	2e-08	4.08e-06	up
QX_newGene_40294	1.21652	2.18e-08	4.43e-06	up
maker-21326_pilon_pilon_pilon-augustus-gene-0.64-mRNA-1	1.4535	2.4e-08	4.81e-06	up
QX_newGene_38723	1.57873	2.43e-08	4.83e-06	up
QX_newGene_22614	7.64487	2.84e-08	5.61e-06	up
maker-1278_pilon_pilon_pilon-augustus-gene-0.45-mRNA-1	10.4078	3.14e-08	6.13e-06	up
QX_newGene_3820	1.21976	3.15e-08	6.13e-06	up
QX_newGene_36493	1.0243	3.25e-08	6.22e-06	up
QX_newGene_49491	-1.56823	3.29e-08	6.25e-06	down
augustus-50928_pilon_pilon_pilon-processed-gene-0.22-mRNA-1	1.8551	3.35e-08	6.29e-06	up
maker-12632_pilon_pilon_pilon-augustus-gene-0.34-mRNA-1	1.05512	3.36e-08	6.29e-06	up
QX_newGene_16330	7.41225	3.47e-08	6.44e-06	up
maker-36076_pilon_pilon_pilon-augustus-gene-0.20-mRNA-1	1.46115	3.84e-08	7.04e-06	up
augustus-74742_pilon_pilon_pilon-processed-gene-0.1-mRNA-1	1.02943	3.84e-08	7.04e-06	up
augustus-9718_pilon_pilon_pilon-processed-gene-0.7-mRNA-1	-8.1824	3.89e-08	7.08e-06	down
maker-4428_pilon_pilon_pilon-augustus-gene-0.41-mRNA-1	-8.1091	3.93e-08	7.09e-06	down
augustus-5452_pilon_pilon_pilon-processed-gene-0.11-mRNA-1	2.0801	4.44e-08	7.91e-06	up
QX_newGene_26133	3.31673	4.45e-08	7.91e-06	up
maker-41088_pilon_pilon_pilon-augustus-gene-0.8-mRNA-1	1.06977	4.86e-08	8.59e-06	up
maker-15894_pilon_pilon_pilon-augustus-gene-0.86-mRNA-1	-1.72697	5.41e-08	9.43e-06	down
maker-8668_pilon_pilon_pilon-augustus-gene-0.10-mRNA-1	1.14774	5.64e-08	9.75e-06	up
QX_newGene_42019	1.71975	5.73e-08	9.84e-06	up
QX_newGene_10856	8.74107	6.21e-08	1.06e-05	up
QX_newGene_44769	-3.31908	6.55e-08	1.11e-05	down
augustus-1512_pilon_pilon_pilon-processed-gene-2.30-mRNA-1	1.39463	6.88e-08	1.16e-05	up
maker-21482_pilon_pilon_pilon-augustus-gene-0.29-mRNA-1	1.89512	8.08e-08	1.34e-05	up
maker-1184_pilon_pilon_pilon-augustus-gene-1.10-mRNA-1	2.40736	8.15e-08	1.34e-05	up
augustus-19162_pilon_pilon_pilon-processed-gene-0.1-mRNA-1	1.60421	8.93e-08	1.46e-05	up
augustus-23908_pilon_pilon_pilon-processed-gene-0.3-mRNA-1	1.03934	9.49e-08	1.54e-05	up
maker-7792_pilon_pilon_pilon-augustus-gene-0.35-mRNA-1	1.06695	1.02e-07	1.64e-05	up
augustus-11052_pilon_pilon_pilon-processed-gene-0.6-mRNA-1	8.16999	1.04e-07	1.66e-05	up
maker-16758_pilon_pilon_pilon-augustus-gene-1.33-mRNA-1	20.7373	1.14e-07	1.8e-05	up
maker-29334_pilon_pilon_pilon-augustus-gene-0.27-mRNA-1	1.06498	1.18e-07	1.87e-05	up
maker-32102_pilon_pilon_pilon-augustus-gene-0.18-mRNA-1	1.08135	1.25e-07	1.96e-05	up
maker-77710_pilon_pilon_pilon-augustus-gene-0.4-mRNA-1	1.2001	1.26e-07	1.97e-05	up
QX_newGene_116	8.06732	1.37e-07	2.09e-05	up
maker-3412_pilon_pilon_pilon-augustus-gene-0.10-mRNA-1	1.3993	1.45e-07	2.21e-05	up
maker-79772_pilon_pilon_pilon-augustus-gene-0.1-mRNA-1	1.2861	1.52e-07	2.29e-05	up
maker-31594_pilon_pilon_pilon-augustus-gene-0.12-mRNA-1	1.3647	1.56e-07	2.34e-05	up
maker-14488_pilon_pilon_pilon-augustus-gene-0.23-mRNA-1	1.80772	1.57e-07	2.35e-05	up
augustus-6596_pilon_pilon_pilon-processed-gene-0.33-mRNA-1	1.82337	1.59e-07	2.35e-05	up
augustus-23496_pilon_pilon_pilon-processed-gene-0.8-mRNA-1	1.36958	1.76e-07	2.57e-05	up
maker-29520_pilon_pilon_pilon-augustus-gene-0.6-mRNA-1	1.93203	1.77e-07	2.57e-05	up
augustus-10988_pilon_pilon_pilon-processed-gene-0.17-mRNA-1	1.09902	1.83e-07	2.65e-05	up
augustus-10342_pilon_pilon_pilon-processed-gene-0.10-mRNA-1	-7.78921	1.88e-07	2.71e-05	down
maker-81588_pilon_pilon_pilon-augustus-gene-0.8-mRNA-1	1.17067	1.95e-07	2.79e-05	up
augustus-55728_pilon_pilon_pilon-processed-gene-0.0-mRNA-1	-1.57575	2.15e-07	3.06e-05	down
maker-848_pilon_pilon_pilon-augustus-gene-1.19-mRNA-1	1.09169	2.29e-07	3.24e-05	up
maker-11756_pilon_pilon_pilon-augustus-gene-0.17-mRNA-1	1.10007	2.93e-07	4.12e-05	up
augustus-12218_pilon_pilon_pilon-processed-gene-0.13-mRNA-1	1.06256	2.97e-07	4.16e-05	up
augustus-4198_pilon_pilon_pilon-processed-gene-1.6-mRNA-1	-1.63183	3.13e-07	4.35e-05	down
augustus-25620_pilon_pilon_pilon-processed-gene-0.1-mRNA-1	-1.08014	3.2e-07	4.44e-05	down
maker-3872_pilon_pilon_pilon-augustus-gene-0.7-mRNA-1	1.9115	3.28e-07	4.51e-05	up
QX_newGene_16444	1.03818	3.37e-07	4.61e-05	up
QX_newGene_40452	6.70241	3.95e-07	5.37e-05	up
augustus-32668_pilon_pilon_pilon-processed-gene-0.4-mRNA-1	1.09586	4.3e-07	5.82e-05	up
QX_newGene_6581	1.30917	4.37e-07	5.88e-05	up
maker-91630_pilon_pilon_pilon-augustus-gene-0.7-mRNA-1	1.10394	4.39e-07	5.88e-05	up
augustus-33450_pilon_pilon_pilon-processed-gene-0.15-mRNA-1	1.57813	4.43e-07	5.9e-05	up
maker-23004_pilon_pilon_pilon-augustus-gene-0.17-mRNA-1	1.25546	4.93e-07	6.5e-05	up
maker-24356_pilon_pilon_pilon-augustus-gene-0.9-mRNA-1	1.3492	5e-07	6.55e-05	up
QX_newGene_19706	1.14563	5.03e-07	6.55e-05	up
maker-2250_pilon_pilon_pilon-augustus-gene-0.12-mRNA-1	-1.42522	5.04e-07	6.55e-05	down
QX_newGene_36058	1.41943	5.25e-07	6.78e-05	up
QX_newGene_18415	-1.41138	5.28e-07	6.78e-05	down
maker-5932_pilon_pilon_pilon-augustus-gene-0.16-mRNA-1	2.05747	5.36e-07	6.85e-05	up
maker-15662_pilon_pilon_pilon-augustus-gene-0.20-mRNA-1	1.21475	5.55e-07	7.01e-05	up
QX_newGene_50909	1.89574	5.76e-07	7.25e-05	up
augustus-34468_pilon_pilon_pilon-processed-gene-0.0-mRNA-1	1.24535	5.82e-07	7.29e-05	up
maker-69540_pilon_pilon_pilon-augustus-gene-0.5-mRNA-1	1.05798	5.96e-07	7.43e-05	up
augustus-12064_pilon_pilon_pilon-processed-gene-0.27-mRNA-1	1.07655	6.04e-07	7.48e-05	up
maker-12282_pilon_pilon_pilon-augustus-gene-0.26-mRNA-1	1.48523	7.04e-07	8.6e-05	up
augustus-3872_pilon_pilon_pilon-processed-gene-0.2-mRNA-1	2.16221	7.93e-07	9.64e-05	up
QX_newGene_35064	1.16812	8.2e-07	9.92e-05	up
augustus-3628_pilon_pilon_pilon-processed-gene-0.25-mRNA-1	1.21614	8.27e-07	9.95e-05	up
maker-50928_pilon_pilon_pilon-augustus-gene-0.24-mRNA-1	1.82538	8.92e-07	0.000106303	up
maker-20106_pilon_pilon_pilon-augustus-gene-0.16-mRNA-1	1.12702	9.61e-07	0.000113413	up
augustus-1348_pilon_pilon_pilon-processed-gene-2.10-mRNA-1	1.10706	9.89e-07	0.000116273	up
maker-93572_pilon_pilon_pilon-augustus-gene-0.7-mRNA-1	1.3807	1.08e-06	0.000126197	up
maker-3422_pilon_pilon_pilon-augustus-gene-0.12-mRNA-1	-2.69738	1.15e-06	0.000132117	down
maker-45192_pilon_pilon_pilon-augustus-gene-0.12-mRNA-1	1.24256	1.4e-06	0.000159809	up
QX_newGene_31677	1.6715	1.48e-06	0.000167968	up
augustus-7066_pilon_pilon_pilon-processed-gene-2.24-mRNA-1	1.0471	1.49e-06	0.000168462	up
QX_newGene_32579	-2.51016	1.51e-06	0.000170465	down
maker-41960_pilon_pilon_pilon-augustus-gene-0.2-mRNA-1	7.95611	1.61e-06	0.000179776	up
QX_newGene_30871	1.37848	1.63e-06	0.000181432	up
maker-27634_pilon_pilon_pilon-augustus-gene-0.10-mRNA-1	1.60665	1.66e-06	0.000184162	up
augustus-2362_pilon_pilon_pilon-processed-gene-0.20-mRNA-1	1.08991	1.69e-06	0.000185688	up
QX_newGene_45817	2.93088	1.85e-06	0.000200903	up
maker-47062_pilon_pilon_pilon-augustus-gene-0.2-mRNA-1	-1.66161	1.92e-06	0.000206879	down
augustus-2728_pilon_pilon_pilon-processed-gene-1.27-mRNA-1	-7.7358	1.97e-06	0.000211855	down
QX_newGene_26367	1.47689	2.19e-06	0.000234605	up
maker-6982_pilon_pilon_pilon-augustus-gene-1.25-mRNA-1	1.24626	2.25e-06	0.000239218	up
maker-6726_pilon_pilon_pilon-augustus-gene-0.40-mRNA-1	1.02695	2.31e-06	0.000243385	up
QX_newGene_11191	1.35508	2.35e-06	0.000245828	up
QX_newGene_34789	-7.63529	2.35e-06	0.000245828	down
QX_newGene_51574	-2.08131	2.42e-06	0.000252365	down
augustus-2362_pilon_pilon_pilon-processed-gene-0.21-mRNA-1	1.06838	2.45e-06	0.000254815	up
maker-12368_pilon_pilon_pilon-augustus-gene-0.10-mRNA-1	1.26217	2.61e-06	0.000269787	up
augustus-43448_pilon_pilon_pilon-processed-gene-0.26-mRNA-1	1.07942	2.63e-06	0.000269815	up
maker-12064_pilon_pilon_pilon-augustus-gene-0.64-mRNA-1	1.10441	2.63e-06	0.000269815	up
QX_newGene_19512	1.00682	2.72e-06	0.000277364	up
QX_newGene_8078	1.28496	2.73e-06	0.000277364	up
augustus-63348_pilon_pilon_pilon-processed-gene-0.1-mRNA-1	1.40196	2.85e-06	0.000286321	up
QX_newGene_1626	7.89314	2.85e-06	0.000286321	up
augustus-3628_pilon_pilon_pilon-processed-gene-0.45-mRNA-1	1.3425	3.16e-06	0.000315234	up
maker-6242_pilon_pilon_pilon-augustus-gene-1.22-mRNA-1	1.20458	3.18e-06	0.000315896	up
QX_newGene_2793	-7.85287	3.24e-06	0.00031892	down
QX_newGene_680	1.23689	3.33e-06	0.000326568	up
maker-76522_pilon_pilon_pilon-augustus-gene-0.9-mRNA-1	-1.13694	3.48e-06	0.000340075	down
augustus-40588_pilon_pilon_pilon-processed-gene-0.0-mRNA-1	-7.74874	3.58e-06	0.000348563	down
augustus-2330_pilon_pilon_pilon-processed-gene-1.34-mRNA-1	-2.33784	3.62e-06	0.000351196	down
maker-9146_pilon_pilon_pilon-augustus-gene-0.28-mRNA-1	1.4608	3.65e-06	0.000352056	up
maker-6786_pilon_pilon_pilon-augustus-gene-0.10-mRNA-1	1.19896	3.97e-06	0.000380313	up
QX_newGene_27200	1.27388	4.02e-06	0.000383375	up
maker-20038_pilon_pilon_pilon-augustus-gene-0.25-mRNA-1	1.42075	4.07e-06	0.000386116	up
QX_newGene_42507	4.51407	4.08e-06	0.000386116	up
QX_newGene_9424	2.62606	4.73e-06	0.00044286	up
QX_newGene_13282	1.82334	5.22e-06	0.000485397	up
maker-2362_pilon_pilon_pilon-augustus-gene-0.35-mRNA-1	1.11325	5.41e-06	0.000501189	up
QX_newGene_37176	-7.57681	5.45e-06	0.000503229	down
maker-20038_pilon_pilon_pilon-augustus-gene-0.26-mRNA-1	1.67616	5.58e-06	0.000512755	up
maker-3628_pilon_pilon_pilon-augustus-gene-0.63-mRNA-1	1.18264	5.72e-06	0.000521617	up
maker-83268_pilon_pilon_pilon-augustus-gene-0.1-mRNA-1	1.44744	6.19e-06	0.000556898	up
maker-14488_pilon_pilon_pilon-augustus-gene-0.25-mRNA-1	1.49868	6.27e-06	0.000562289	up
maker-43138_pilon_pilon_pilon-augustus-gene-0.10-mRNA-1	1.34873	6.71e-06	0.000597065	up
maker-3454_pilon_pilon_pilon-augustus-gene-1.24-mRNA-1	1.18381	6.78e-06	0.000599742	up
maker-6050_pilon_pilon_pilon-augustus-gene-0.3-mRNA-1	1.07051	6.93e-06	0.000610392	up
maker-13478_pilon_pilon_pilon-augustus-gene-0.18-mRNA-1	1.16159	7.01e-06	0.000614888	up
augustus-13386_pilon_pilon_pilon-processed-gene-0.17-mRNA-1	-8.49239	7.17e-06	0.000627003	down
maker-17814_pilon_pilon_pilon-augustus-gene-0.20-mRNA-1	1.11649	7.86e-06	0.000680231	up
QX_newGene_32211	1.2924	8.21e-06	0.000707623	up
augustus-1384_pilon_pilon_pilon-processed-gene-2.9-mRNA-1	1.4334	8.47e-06	0.000727674	up
maker-5318_pilon_pilon_pilon-augustus-gene-0.61-mRNA-1	1.25142	8.65e-06	0.000740499	up
augustus-14380_pilon_pilon_pilon-processed-gene-0.1-mRNA-1	1.23914	8.98e-06	0.000765493	up
QX_newGene_47428	1.05589	9.53e-06	0.000805082	up
augustus-25520_pilon_pilon_pilon-processed-gene-0.20-mRNA-1	1.3548	9.61e-06	0.000808881	up
maker-39494_pilon_pilon_pilon-augustus-gene-0.13-mRNA-1	1.0481	9.79e-06	0.000818028	up
maker-17814_pilon_pilon_pilon-augustus-gene-0.21-mRNA-1	1.1275	1.04e-05	0.000862974	up
augustus-25660_pilon_pilon_pilon-processed-gene-0.14-mRNA-1	1.00043	1.11e-05	0.00091577	up
QX_newGene_17209	1.11294	1.11e-05	0.00091577	up
QX_newGene_52620	1.31413	1.13e-05	0.000919977	up
QX_newGene_31785	1.29883	1.18e-05	0.000945259	up
augustus-40354_pilon_pilon_pilon-processed-gene-0.10-mRNA-1	-7.23274	1.21e-05	0.000964834	down
QX_newGene_50324	-7.18246	1.23e-05	0.000977266	down
maker-2238_pilon_pilon_pilon-augustus-gene-2.49-mRNA-1	-1.73826	1.24e-05	0.000980837	down
augustus-7658_pilon_pilon_pilon-processed-gene-0.23-mRNA-1	1.08219	1.25e-05	0.000984409	up
QX_newGene_25875	-1.48033	1.26e-05	0.000986397	down
QX_newGene_22011	1.84954	1.27e-05	0.000991044	up
augustus-71820_pilon_pilon_pilon-processed-gene-0.3-mRNA-1	1.3887	1.31e-05	0.00102071	up
QX_newGene_11179	-6.90903	1.43e-05	0.00109657	down
augustus-9322_pilon_pilon_pilon-processed-gene-0.6-mRNA-1	1.23223	1.46e-05	0.0011117	up
QX_newGene_7234	1.06204	1.54e-05	0.00116271	up
maker-72216_pilon_pilon_pilon-augustus-gene-0.10-mRNA-1	2.4519	1.58e-05	0.00118592	up
maker-8076_pilon_pilon_pilon-augustus-gene-0.4-mRNA-1	1.1082	1.59e-05	0.00118592	up
augustus-11102_pilon_pilon_pilon-processed-gene-0.0-mRNA-1	1.14653	1.59e-05	0.00118592	up
augustus-14380_pilon_pilon_pilon-processed-gene-0.4-mRNA-1	1.34364	1.59e-05	0.00118603	up
QX_newGene_44432	2.08136	1.6e-05	0.00118708	up
maker-27782_pilon_pilon_pilon-augustus-gene-0.11-mRNA-1	-7.1078	1.63e-05	0.00119451	down
QX_newGene_1789	-3.52479	1.66e-05	0.00121413	down
QX_newGene_3818	1.41372	1.71e-05	0.00124819	up
QX_newGene_133	-1.22893	1.75e-05	0.0012678	down
maker-5318_pilon_pilon_pilon-augustus-gene-0.60-mRNA-1	1.18548	1.77e-05	0.00127724	up
QX_newGene_274	-1.96788	1.8e-05	0.00129285	down
QX_newGene_4206	5.18485	2e-05	0.00142994	up
maker-9754_pilon_pilon_pilon-augustus-gene-0.14-mRNA-1	1.06058	2.07e-05	0.00147694	up
maker-55328_pilon_pilon_pilon-augustus-gene-0.7-mRNA-1	1.10377	2.13e-05	0.00151409	up
maker-42212_pilon_pilon_pilon-augustus-gene-0.10-mRNA-1	1.28375	2.22e-05	0.00157402	up
augustus-14380_pilon_pilon_pilon-processed-gene-0.2-mRNA-1	1.26116	2.55e-05	0.00178267	up
maker-53132_pilon_pilon_pilon-augustus-gene-0.3-mRNA-1	1.11696	2.58e-05	0.00179839	up
QX_newGene_49167	2.84424	2.71e-05	0.0018835	up
augustus-13330_pilon_pilon_pilon-processed-gene-0.5-mRNA-1	-7.12468	2.86e-05	0.00197862	down
QX_newGene_35065	1.16727	2.98e-05	0.00204754	up
maker-62822_pilon_pilon_pilon-augustus-gene-0.10-mRNA-1	1.04026	3.01e-05	0.00206126	up
QX_newGene_28564	-6.44672	3.1e-05	0.00210774	down
maker-4782_pilon_pilon_pilon-augustus-gene-1.17-mRNA-1	-1.58645	3.21e-05	0.00217911	down
QX_newGene_27153	1.09436	3.25e-05	0.00218983	up
QX_newGene_46172	-4.49357	3.25e-05	0.00218983	down
augustus-868_pilon_pilon_pilon-processed-gene-1.29-mRNA-1	1.57147	3.27e-05	0.00219833	up
QX_newGene_37913	1.33664	3.49e-05	0.00231743	up
QX_newGene_20645	1.05114	3.53e-05	0.002336	up
QX_newGene_38680	1.42421	3.54e-05	0.002336	up
maker-2362_pilon_pilon_pilon-augustus-gene-0.30-mRNA-1	1.10323	3.59e-05	0.00236273	up
QX_newGene_52165	2.10185	3.62e-05	0.00237367	up
QX_newGene_16983	1.22471	3.77e-05	0.00245518	up
augustus-3370_pilon_pilon_pilon-processed-gene-0.4-mRNA-1	-1.36207	3.83e-05	0.00247994	down
QX_newGene_20829	1.2973	3.87e-05	0.00250031	up
QX_newGene_25593	-8.25406	3.91e-05	0.00251915	down
maker-80382_pilon_pilon_pilon-augustus-gene-0.7-mRNA-1	1.28045	3.98e-05	0.00255228	up
QX_newGene_11831	-1.07313	4.05e-05	0.00258189	down
QX_newGene_37051	-2.34917	4.18e-05	0.00265672	down
augustus-95330_pilon_pilon_pilon-processed-gene-0.7-mRNA-1	1.53557	4.25e-05	0.00269473	up
QX_newGene_8729	3.35382	4.29e-05	0.00271334	up
maker-17010_pilon_pilon_pilon-augustus-gene-0.7-mRNA-1	-2.33691	4.3e-05	0.00271334	down
QX_newGene_30309	1.11632	4.33e-05	0.00272409	up
QX_newGene_41722	1.87181	4.36e-05	0.00272822	up
maker-23952_pilon_pilon_pilon-augustus-gene-0.34-mRNA-1	1.00903	4.42e-05	0.00275682	up
QX_newGene_7216	-7.29617	4.55e-05	0.00281052	down
augustus-6250_pilon_pilon_pilon-processed-gene-0.2-mRNA-1	1.28589	4.57e-05	0.00281669	up
augustus-20682_pilon_pilon_pilon-processed-gene-0.0-mRNA-1	1.31393	4.62e-05	0.0028422	up
maker-28734_pilon_pilon_pilon-augustus-gene-0.6-mRNA-1	7.45062	4.74e-05	0.0029055	up
QX_newGene_41509	1.73559	4.78e-05	0.00292403	up
maker-124016_pilon_pilon_pilon-augustus-gene-0.1-mRNA-1	-1.47827	4.89e-05	0.00298423	down
augustus-4470_pilon_pilon_pilon-processed-gene-2.14-mRNA-1	1.10786	4.97e-05	0.00302907	up
QX_newGene_503	-2.38152	5.12e-05	0.00311321	down
maker-6032_pilon_pilon_pilon-augustus-gene-0.58-mRNA-1	1.09876	5.18e-05	0.00314138	up
maker-62284_pilon_pilon_pilon-augustus-gene-0.3-mRNA-1	7.86824	5.31e-05	0.00318643	up
maker-8478_pilon_pilon_pilon-augustus-gene-0.28-mRNA-1	1.15964	5.32e-05	0.00318643	up
augustus-17054_pilon_pilon_pilon-processed-gene-2.5-mRNA-1	-7.5039	5.33e-05	0.00318643	down
maker-36062_pilon_pilon_pilon-augustus-gene-0.20-mRNA-1	1.04646	5.33e-05	0.00318643	up
maker-8736_pilon_pilon_pilon-augustus-gene-0.17-mRNA-1	1.31291	5.46e-05	0.00324058	up
maker-19178_pilon_pilon_pilon-augustus-gene-0.11-mRNA-1	-1.11195	5.5e-05	0.00324824	down
QX_newGene_49059	1.06442	5.5e-05	0.00324824	up
QX_newGene_9901	4.03179	5.79e-05	0.00337096	up
maker-19220_pilon_pilon_pilon-augustus-gene-1.39-mRNA-1	1.55265	5.84e-05	0.00339303	up
augustus-60978_pilon_pilon_pilon-processed-gene-0.6-mRNA-1	-7.37516	5.94e-05	0.00343945	down
maker-19560_pilon_pilon_pilon-augustus-gene-0.25-mRNA-1	4.69181	6.03e-05	0.00348413	up
QX_newGene_3745	-1.99118	6.25e-05	0.00359439	down
QX_newGene_27780	4.76134	6.46e-05	0.00370959	up
maker-76126_pilon_pilon_pilon-augustus-gene-0.2-mRNA-1	1.11466	6.62e-05	0.00379132	up
QX_newGene_10905	1.07476	6.76e-05	0.00385602	up
augustus-4272_pilon_pilon_pilon-processed-gene-2.19-mRNA-1	-1.46811	6.98e-05	0.00396951	down
augustus-2362_pilon_pilon_pilon-processed-gene-0.15-mRNA-1	1.08941	7.01e-05	0.00398076	up
maker-2018_pilon_pilon_pilon-augustus-gene-1.27-mRNA-1	-3.27276	7.15e-05	0.00404662	down
maker-25228_pilon_pilon_pilon-augustus-gene-0.22-mRNA-1	-6.88601	7.2e-05	0.00406695	down
QX_newGene_42796	-2.7238	7.48e-05	0.00420494	down
maker-20126_pilon_pilon_pilon-augustus-gene-0.35-mRNA-1	1.12724	7.51e-05	0.00421498	up
maker-3188_pilon_pilon_pilon-augustus-gene-0.31-mRNA-1	1.22939	7.59e-05	0.00424917	up
maker-9470_pilon_pilon_pilon-augustus-gene-2.35-mRNA-1	1.09865	7.68e-05	0.00428844	up
maker-55572_pilon_pilon_pilon-augustus-gene-0.3-mRNA-1	1.31824	7.88e-05	0.00437657	up
QX_newGene_7816	1.29057	8.06e-05	0.00445966	up
QX_newGene_43742	-2.79293	8.07e-05	0.00445966	down
augustus-24948_pilon_pilon_pilon-processed-gene-0.8-mRNA-1	1.39411	8.28e-05	0.00456154	up
QX_newGene_10954	2.97916	8.31e-05	0.00456954	up
QX_newGene_33157	-4.54139	8.61e-05	0.00472267	down
maker-4458_pilon_pilon_pilon-augustus-gene-1.56-mRNA-1	1.13566	8.63e-05	0.00472496	up
QX_newGene_45111	-1.82316	8.76e-05	0.00476648	down
augustus-1410_pilon_pilon_pilon-processed-gene-1.20-mRNA-1	1.26317	9e-05	0.00488448	up
maker-2800_pilon_pilon_pilon-augustus-gene-0.17-mRNA-1	1.08109	9.17e-05	0.00496868	up
QX_newGene_41752	-1.03787	9.37e-05	0.00506096	down
augustus-19232_pilon_pilon_pilon-processed-gene-0.5-mRNA-1	1.12961	9.4e-05	0.00506894	up
maker-6760_pilon_pilon_pilon-augustus-gene-0.74-mRNA-1	1.06516	9.57e-05	0.00514249	up
QX_newGene_3069	1.24902	9.61e-05	0.00514249	up
augustus-5254_pilon_pilon_pilon-processed-gene-0.46-mRNA-1	1.06945	9.62e-05	0.00514249	up
maker-1304_pilon_pilon_pilon-augustus-gene-1.22-mRNA-1	1.31277	9.74e-05	0.00519704	up
maker-21648_pilon_pilon_pilon-augustus-gene-0.7-mRNA-1	-7.70129	9.8e-05	0.005215	down
QX_newGene_32055	-1.13121	9.83e-05	0.0052198	down
QX_newGene_4916	-1.55256	0.000100011	0.00530103	down
QX_newGene_11229	1.99756	0.000100934	0.00533858	up
maker-48658_pilon_pilon_pilon-augustus-gene-0.21-mRNA-1	1.09885	0.000103037	0.00539474	up
QX_newGene_25189	1.16946	0.00010313	0.00539474	up
maker-484_pilon_pilon_pilon-augustus-gene-0.31-mRNA-1	1.23665	0.000103295	0.00539474	up
maker-30458_pilon_pilon_pilon-augustus-gene-0.7-mRNA-1	-7.78161	0.000103583	0.00539847	down
augustus-51478_pilon_pilon_pilon-processed-gene-0.4-mRNA-1	9.64041	0.000104449	0.00542089	up
augustus-20448_pilon_pilon_pilon-processed-gene-0.15-mRNA-1	1.36266	0.000107063	0.00552204	up
maker-23282_pilon_pilon_pilon-augustus-gene-0.14-mRNA-1	-5.81355	0.000107387	0.00552733	down
QX_newGene_14899	7.11405	0.000107999	0.00554734	up
QX_newGene_31864	3.17636	0.000108244	0.00554853	up
QX_newGene_52339	1.04652	0.00010874	0.00555107	up
QX_newGene_43136	-7.25227	0.000113487	0.00576977	down
augustus-6556_pilon_pilon_pilon-processed-gene-0.26-mRNA-1	1.37363	0.000116619	0.00590489	up
maker-10896_pilon_pilon_pilon-augustus-gene-2.44-mRNA-1	1.13687	0.000119894	0.00604615	up
maker-22614_pilon_pilon_pilon-augustus-gene-0.6-mRNA-1	1.27582	0.00012121	0.00608786	up
maker-11324_pilon_pilon_pilon-augustus-gene-0.21-mRNA-1	-7.08437	0.000124414	0.00623622	down
augustus-11938_pilon_pilon_pilon-processed-gene-0.12-mRNA-1	2.72824	0.000126263	0.00629939	up
maker-4212_pilon_pilon_pilon-augustus-gene-2.61-mRNA-1	-1.61133	0.000126684	0.00629939	down
maker-4404_pilon_pilon_pilon-augustus-gene-0.16-mRNA-1	3.2611	0.000126686	0.00629939	up
QX_newGene_26872	-7.31247	0.000130908	0.0064578	down
QX_newGene_31758	9.55707	0.00013205	0.00650125	up
maker-10612_pilon_pilon_pilon-augustus-gene-0.6-mRNA-1	-3.01298	0.000133508	0.00654714	down
QX_newGene_2952	2.41535	0.000135406	0.00662718	up
augustus-23552_pilon_pilon_pilon-processed-gene-0.5-mRNA-1	2.55052	0.000135734	0.00663019	up
QX_newGene_28978	1.74779	0.000137621	0.00670924	up
augustus-35270_pilon_pilon_pilon-processed-gene-0.4-mRNA-1	-9.57453	0.00013802	0.00671552	down
QX_newGene_31383	1.03226	0.000141166	0.00682859	up
maker-29160_pilon_pilon_pilon-augustus-gene-0.24-mRNA-1	7.6569	0.000144915	0.00698285	up
augustus-13112_pilon_pilon_pilon-processed-gene-0.15-mRNA-1	9.61191	0.000145326	0.00698911	up
maker-39494_pilon_pilon_pilon-augustus-gene-0.14-mRNA-1	1.04033	0.00014686	0.00703573	up
augustus-11332_pilon_pilon_pilon-processed-gene-0.21-mRNA-1	-9.48248	0.000149638	0.00715504	down
QX_newGene_25985	1.18448	0.000154392	0.00735415	up
augustus-23570_pilon_pilon_pilon-processed-gene-0.1-mRNA-1	-6.72472	0.000156044	0.00737554	down
augustus-28198_pilon_pilon_pilon-processed-gene-0.6-mRNA-1	-1.06337	0.000156554	0.00737554	down
maker-15090_pilon_pilon_pilon-augustus-gene-0.13-mRNA-1	-1.19873	0.00016989	0.00797045	down
QX_newGene_8026	1.27536	0.000183144	0.00851431	up
augustus-7658_pilon_pilon_pilon-processed-gene-0.22-mRNA-1	1.36019	0.000183192	0.00851431	up
maker-6676_pilon_pilon_pilon-augustus-gene-1.3-mRNA-1	6.82622	0.000184389	0.00854273	up
maker-22678_pilon_pilon_pilon-augustus-gene-1.49-mRNA-1	1.00374	0.000184489	0.00854273	up
maker-53344_pilon_pilon_pilon-augustus-gene-0.8-mRNA-1	1.20687	0.000193802	0.00889132	up
maker-29158_pilon_pilon_pilon-augustus-gene-0.10-mRNA-1	-1.30401	0.000194621	0.00891251	down
maker-82498_pilon_pilon_pilon-augustus-gene-0.2-mRNA-1	-9.42606	0.000196848	0.00895105	down
QX_newGene_18414	-1.41083	0.000197059	0.00895105	down
QX_newGene_37416	9.73086	0.000197259	0.00895105	up
augustus-11240_pilon_pilon_pilon-processed-gene-0.1-mRNA-1	2.26429	0.000201049	0.00910388	up
QX_newGene_1418	-6.1308	0.000208732	0.00936924	down
maker-36554_pilon_pilon_pilon-augustus-gene-0.20-mRNA-1	-9.32696	0.000212192	0.00947336	down
QX_newGene_24155	3.15887	0.000222038	0.00985989	up
augustus-25878_pilon_pilon_pilon-processed-gene-0.3-mRNA-1	-9.30391	0.000222995	0.00988477	down
QX_newGene_37830	6.80957	0.000229148	0.0101395	up
maker-15416_pilon_pilon_pilon-augustus-gene-1.37-mRNA-1	-6.68319	0.000230495	0.010181	down
QX_newGene_25824	1.93993	0.000234019	0.0103014	up
QX_newGene_13013	2.44457	0.00023782	0.010449	up
QX_newGene_25630	-1.521	0.000238889	0.0104668	down
QX_newGene_2753	-2.86902	0.000239066	0.0104668	down
augustus-5838_pilon_pilon_pilon-processed-gene-0.2-mRNA-1	-1.06902	0.000243177	0.0105992	down
QX_newGene_5797	-1.83892	0.000243367	0.0105992	down
maker-56946_pilon_pilon_pilon-augustus-gene-0.6-mRNA-1	1.36747	0.000250518	0.0108727	up
augustus-12718_pilon_pilon_pilon-processed-gene-0.19-mRNA-1	1.00347	0.000252558	0.0109421	up
maker-13160_pilon_pilon_pilon-augustus-gene-0.20-mRNA-1	-9.29617	0.000253501	0.0109639	down
QX_newGene_8851	1.09961	0.000254114	0.0109714	up
QX_newGene_1253	1.20478	0.000257763	0.0111097	up
QX_newGene_18027	-3.98886	0.000259143	0.0111498	down
maker-21546_pilon_pilon_pilon-augustus-gene-0.27-mRNA-1	-6.65974	0.000263949	0.011337	down
augustus-16872_pilon_pilon_pilon-processed-gene-0.0-mRNA-1	-1.33009	0.000270428	0.0115754	down
QX_newGene_25779	-2.72575	0.000271947	0.011599	down
augustus-9968_pilon_pilon_pilon-processed-gene-0.7-mRNA-1	1.15828	0.000272374	0.011599	up
augustus-7784_pilon_pilon_pilon-processed-gene-3.1-mRNA-1	-6.7416	0.000274793	0.0116621	down
QX_newGene_7102	2.24106	0.000275622	0.0116774	up
maker-52614_pilon_pilon_pilon-augustus-gene-0.2-mRNA-1	-2.58455	0.000276216	0.0116823	down
augustus-868_pilon_pilon_pilon-processed-gene-1.31-mRNA-1	1.3553	0.000276676	0.0116823	up
QX_newGene_16743	-1.69907	0.000279225	0.0117478	down
maker-74794_pilon_pilon_pilon-augustus-gene-0.6-mRNA-1	1.69904	0.000288258	0.0120894	up
maker-4736_pilon_pilon_pilon-augustus-gene-0.1-mRNA-1	1.32963	0.000290206	0.0121506	up
QX_newGene_44019	-7.0551	0.00029583	0.0123358	down
QX_newGene_11061	-1.08486	0.000303422	0.0125562	down
maker-26390_pilon_pilon_pilon-augustus-gene-0.22-mRNA-1	-6.88976	0.000307063	0.0126858	down
maker-1304_pilon_pilon_pilon-augustus-gene-0.40-mRNA-1	1.1619	0.000312355	0.0128831	up
augustus-24462_pilon_pilon_pilon-processed-gene-0.24-mRNA-1	-9.15018	0.000314309	0.0129422	down
QX_newGene_44794	7.111	0.000316483	0.0130103	up
maker-26368_pilon_pilon_pilon-augustus-gene-0.37-mRNA-1	1.25097	0.00031851	0.013072	up
augustus-4658_pilon_pilon_pilon-processed-gene-3.35-mRNA-1	9.14068	0.000325243	0.0133095	up
maker-43966_pilon_pilon_pilon-augustus-gene-0.22-mRNA-1	-6.5712	0.000328182	0.0134028	down
maker-35832_pilon_pilon_pilon-augustus-gene-0.6-mRNA-1	-1.28895	0.00033367	0.0135602	down
augustus-15390_pilon_pilon_pilon-processed-gene-1.16-mRNA-1	1.06386	0.000341071	0.0137934	up
QX_newGene_37368	1.15735	0.000342726	0.0138376	up
maker-24500_pilon_pilon_pilon-augustus-gene-0.1-mRNA-1	1.43085	0.000349115	0.0140049	up
maker-11464_pilon_pilon_pilon-augustus-gene-0.36-mRNA-1	1.40373	0.000349121	0.0140049	up
augustus-5318_pilon_pilon_pilon-processed-gene-0.4-mRNA-1	1.10993	0.000349672	0.0140049	up
maker-29772_pilon_pilon_pilon-augustus-gene-0.28-mRNA-1	-6.54903	0.000350663	0.014022	down
QX_newGene_38597	1.10139	0.000354262	0.0141432	up
QX_newGene_43664	1.86548	0.000355105	0.0141523	up
QX_newGene_11180	1.31139	0.000355624	0.0141523	up
QX_newGene_17608	-3.78501	0.000356432	0.0141618	down
QX_newGene_20085	-6.91556	0.000361982	0.0143594	down
maker-472_pilon_pilon_pilon-augustus-gene-0.22-mRNA-1	6.8501	0.000368759	0.0145828	up
QX_newGene_43577	2.0166	0.000368785	0.0145828	up
maker-33826_pilon_pilon_pilon-augustus-gene-0.15-mRNA-1	1.00334	0.000377901	0.014898	up
maker-60238_pilon_pilon_pilon-augustus-gene-0.3-mRNA-1	1.33173	0.000377951	0.014898	up
QX_newGene_28817	1.14011	0.000381597	0.0149942	up
maker-48686_pilon_pilon_pilon-augustus-gene-0.6-mRNA-1	1.77208	0.00038728	0.0151697	up
QX_newGene_34067	6.65997	0.000398073	0.0155498	up
augustus-13076_pilon_pilon_pilon-processed-gene-0.6-mRNA-1	6.68302	0.000398234	0.0155498	up
maker-41744_pilon_pilon_pilon-augustus-gene-0.10-mRNA-1	-9.51136	0.000412569	0.0160342	down
QX_newGene_40654	3.22832	0.00041334	0.0160391	up
augustus-36702_pilon_pilon_pilon-processed-gene-0.3-mRNA-1	1.03528	0.000423859	0.0163455	up
QX_newGene_26637	-7.46485	0.000426156	0.0163833	down
maker-52972_pilon_pilon_pilon-augustus-gene-0.32-mRNA-1	1.0368	0.000436752	0.016739	up
QX_newGene_16401	1.02674	0.000437426	0.0167391	up
QX_newGene_15232	-1.42899	0.000446358	0.0170026	down
maker-43448_pilon_pilon_pilon-augustus-gene-0.39-mRNA-1	1.09078	0.00044967	0.0170765	up
maker-9892_pilon_pilon_pilon-augustus-gene-2.17-mRNA-1	-1.61546	0.000465705	0.0176561	down
maker-762_pilon_pilon_pilon-augustus-gene-1.17-mRNA-1	1.4674	0.00046635	0.0176561	up
QX_newGene_28832	-7.04657	0.00048474	0.018214	down
QX_newGene_16780	-2.25333	0.00048692	0.0182683	down
QX_newGene_30835	3.98989	0.000505825	0.0188358	up
maker-3038_pilon_pilon_pilon-augustus-gene-0.30-mRNA-1	-2.43379	0.000512297	0.0189908	down
QX_newGene_50313	-2.01988	0.000513038	0.0189908	down
maker-19286_pilon_pilon_pilon-augustus-gene-1.34-mRNA-1	-1.25208	0.000517668	0.0191054	down
QX_newGene_43142	1.6383	0.000520895	0.0191961	up
QX_newGene_24979	9.02871	0.000524625	0.0193049	up
QX_newGene_40446	-6.54333	0.000528054	0.0193454	down
augustus-7926_pilon_pilon_pilon-processed-gene-1.3-mRNA-1	-8.89718	0.000532502	0.0194797	down
QX_newGene_17885	-2.85015	0.000545494	0.0198675	down
QX_newGene_45362	1.07217	0.000556501	0.0201799	up
maker-11464_pilon_pilon_pilon-augustus-gene-0.38-mRNA-1	1.15135	0.000561637	0.020307	up
QX_newGene_48503	-1.86289	0.000568702	0.0204733	down
augustus-4658_pilon_pilon_pilon-processed-gene-3.17-mRNA-1	-8.90847	0.000570392	0.0204838	down
maker-51354_pilon_pilon_pilon-augustus-gene-0.22-mRNA-1	8.97532	0.000574453	0.020546	up
maker-42900_pilon_pilon_pilon-augustus-gene-0.17-mRNA-1	1.29088	0.000574846	0.020546	up
maker-51112_pilon_pilon_pilon-augustus-gene-0.21-mRNA-1	-2.99674	0.000591025	0.0209738	down
QX_newGene_50713	1.17705	0.000602153	0.021308	up
QX_newGene_38598	1.5873	0.000604914	0.0213753	up
QX_newGene_2242	1.92905	0.00060717	0.0214247	up
QX_newGene_31122	1.05803	0.000610504	0.0214914	up
maker-18402_pilon_pilon_pilon-augustus-gene-2.21-mRNA-1	-1.00049	0.000611541	0.0214914	down
maker-48218_pilon_pilon_pilon-augustus-gene-0.1-mRNA-1	1.85976	0.000611648	0.0214914	up
maker-10428_pilon_pilon_pilon-augustus-gene-0.2-mRNA-1	1.123	0.000613649	0.0215069	up
maker-4222_pilon_pilon_pilon-augustus-gene-1.45-mRNA-1	-8.92174	0.000613817	0.0215069	down
maker-16622_pilon_pilon_pilon-augustus-gene-0.41-mRNA-1	-6.58016	0.000618989	0.0216273	down
QX_newGene_11752	-2.12446	0.000620272	0.0216418	down
maker-30700_pilon_pilon_pilon-augustus-gene-0.17-mRNA-1	-1.10519	0.000622259	0.0216807	down
QX_newGene_29473	1.44742	0.000625955	0.021779	up
augustus-19004_pilon_pilon_pilon-processed-gene-0.5-mRNA-1	1.00842	0.000632283	0.0219379	up
maker-6744_pilon_pilon_pilon-augustus-gene-0.25-mRNA-1	-2.81698	0.000635735	0.022027	down
maker-71826_pilon_pilon_pilon-augustus-gene-0.4-mRNA-1	-7.4274	0.00064305	0.0222363	down
QX_newGene_43429	2.15895	0.000644409	0.0222363	up
QX_newGene_46507	1.74814	0.000644454	0.0222363	up
QX_newGene_10602	9.14987	0.00064847	0.022344	up
augustus-48954_pilon_pilon_pilon-processed-gene-0.6-mRNA-1	1.02015	0.000668639	0.0228219	up
maker-60840_pilon_pilon_pilon-augustus-gene-0.3-mRNA-1	1.80043	0.000668663	0.0228219	up
maker-26186_pilon_pilon_pilon-augustus-gene-0.13-mRNA-1	9.10406	0.000668752	0.0228219	up
maker-35750_pilon_pilon_pilon-augustus-gene-0.17-mRNA-1	1.45689	0.000678766	0.0231319	up
QX_newGene_40823	1.45983	0.000687539	0.0233351	up
QX_newGene_39318	-5.28336	0.00068941	0.0233668	down
augustus-10540_pilon_pilon_pilon-processed-gene-0.13-mRNA-1	-8.7746	0.000694927	0.0235218	down
QX_newGene_14429	2.18941	0.000700286	0.0236389	up
QX_newGene_2418	2.51433	0.000707908	0.0238583	up
augustus-15518_pilon_pilon_pilon-processed-gene-0.0-mRNA-1	-2.39941	0.00071123	0.0239112	down
QX_newGene_40290	1.08561	0.000716162	0.0240411	up
QX_newGene_42732	2.3006	0.000717025	0.0240411	up
QX_newGene_23541	-3.5555	0.000728126	0.0243671	down
maker-4142_pilon_pilon_pilon-augustus-gene-0.55-mRNA-1	1.00055	0.000730487	0.0243671	up
augustus-4848_pilon_pilon_pilon-processed-gene-2.8-mRNA-1	-1.8577	0.000730661	0.0243671	down
maker-74742_pilon_pilon_pilon-augustus-gene-0.6-mRNA-1	1.00242	0.000733033	0.0244135	up
QX_newGene_32501	-4.01181	0.00074119	0.0245866	down
QX_newGene_8224	-3.59287	0.00074597	0.0246467	down
augustus-20596_pilon_pilon_pilon-processed-gene-0.1-mRNA-1	1.48382	0.000752247	0.0248166	up
maker-1854_pilon_pilon_pilon-augustus-gene-0.23-mRNA-1	-8.7743	0.000757162	0.0249173	down
QX_newGene_19433	1.31555	0.0007588	0.0249383	up
QX_newGene_20528	-6.41526	0.000764702	0.0250661	down
QX_newGene_36487	1.25834	0.000776088	0.0253726	up
maker-16774_pilon_pilon_pilon-augustus-gene-0.0-mRNA-1	1.7267	0.000781226	0.0255071	up
QX_newGene_4067	2.06107	0.000784108	0.0255677	up
QX_newGene_14832	-1.67162	0.000785854	0.0255911	down
maker-85280_pilon_pilon_pilon-augustus-gene-0.3-mRNA-1	1.13484	0.000791223	0.0257323	up
QX_newGene_27403	3.51216	0.000797109	0.0258662	up
maker-6058_pilon_pilon_pilon-augustus-gene-2.5-mRNA-1	-1.84823	0.000797418	0.0258662	down
QX_newGene_49275	-6.49614	0.000804545	0.0260635	down
maker-20742_pilon_pilon_pilon-augustus-gene-1.66-mRNA-1	8.82895	0.000806673	0.0260985	up
augustus-10992_pilon_pilon_pilon-processed-gene-3.3-mRNA-1	6.62542	0.000812291	0.0262462	up
augustus-55154_pilon_pilon_pilon-processed-gene-0.2-mRNA-1	-6.67859	0.000814233	0.0262748	down
QX_newGene_41369	-3.93367	0.000817833	0.0262853	down
augustus-45342_pilon_pilon_pilon-processed-gene-0.16-mRNA-1	-8.69087	0.000825598	0.0264701	down
maker-59440_pilon_pilon_pilon-augustus-gene-0.1-mRNA-1	-1.63719	0.000840428	0.026842	down
QX_newGene_11770	-1.8511	0.000847045	0.0269841	down
maker-2852_pilon_pilon_pilon-augustus-gene-2.30-mRNA-1	-1.9512	0.000864274	0.0273929	down
augustus-128_pilon_pilon_pilon-processed-gene-0.11-mRNA-1	-8.71213	0.000870815	0.0275651	down
QX_newGene_19030	1.14273	0.000898909	0.0283105	up
maker-6878_pilon_pilon_pilon-augustus-gene-0.27-mRNA-1	1.03206	0.00090438	0.0283752	up
maker-33372_pilon_pilon_pilon-augustus-gene-0.5-mRNA-1	-2.04299	0.000905999	0.0283902	down
maker-2262_pilon_pilon_pilon-augustus-gene-0.39-mRNA-1	-1.17445	0.000917023	0.0286996	down
maker-38806_pilon_pilon_pilon-augustus-gene-0.22-mRNA-1	8.68962	0.000929644	0.0290581	up
QX_newGene_51656	-1.37937	0.000937075	0.0292537	down
QX_newGene_800	-1.86722	0.000939076	0.0292794	down
augustus-1384_pilon_pilon_pilon-processed-gene-2.20-mRNA-1	1.51311	0.000943622	0.0293477	up
QX_newGene_3555	1.00398	0.000945868	0.0293809	up
maker-2018_pilon_pilon_pilon-augustus-gene-1.28-mRNA-1	-3.42176	0.00095533	0.0296378	down
maker-6096_pilon_pilon_pilon-augustus-gene-0.28-mRNA-1	1.26419	0.000960071	0.0297479	up
augustus-7044_pilon_pilon_pilon-processed-gene-0.0-mRNA-1	2.39046	0.000966138	0.0298987	up
QX_newGene_24251	12.8917	0.000967616	0.0299073	up
QX_newGene_43839	7.36024	0.000985429	0.0303074	up
QX_newGene_11800	-1.08745	0.000987125	0.0303221	down
augustus-77576_pilon_pilon_pilon-processed-gene-0.4-mRNA-1	-8.63468	0.00100659	0.030812	down
QX_newGene_24263	1.32332	0.00100678	0.030812	up
maker-996_pilon_pilon_pilon-augustus-gene-1.46-mRNA-1	8.7209	0.00102009	0.031017	up
QX_newGene_3286	1.34875	0.00102095	0.031017	up
QX_newGene_22014	1.12005	0.00102443	0.031047	up
QX_newGene_37190	1.83741	0.00102595	0.0310551	up
maker-40596_pilon_pilon_pilon-augustus-gene-0.9-mRNA-1	1.51331	0.00104701	0.0316543	up
maker-5010_pilon_pilon_pilon-augustus-gene-0.23-mRNA-1	8.61449	0.00105962	0.0319579	up
augustus-54996_pilon_pilon_pilon-processed-gene-0.3-mRNA-1	1.44655	0.00107081	0.03225	up
QX_newGene_19435	1.23274	0.00107427	0.0322825	up
augustus-1384_pilon_pilon_pilon-processed-gene-2.10-mRNA-1	1.52084	0.00107594	0.0322939	up
augustus-23892_pilon_pilon_pilon-processed-gene-0.4-mRNA-1	-8.68253	0.00108221	0.0324038	down
QX_newGene_15088	1.20124	0.00108933	0.0324917	up
maker-26504_pilon_pilon_pilon-augustus-gene-0.50-mRNA-1	2.98873	0.00109805	0.0326428	up
QX_newGene_45858	1.06316	0.00111407	0.0330203	up
QX_newGene_16705	1.06904	0.00111574	0.0330203	up
augustus-5508_pilon_pilon_pilon-processed-gene-2.0-mRNA-1	6.44554	0.00114117	0.0337234	up
QX_newGene_40289	1.226	0.00114768	0.0338757	up
QX_newGene_19809	-2.25203	0.00115361	0.0339879	down
maker-20364_pilon_pilon_pilon-augustus-gene-0.8-mRNA-1	1.10794	0.00116584	0.0342898	up
QX_newGene_46677	1.33665	0.00117829	0.034615	up
QX_newGene_51688	-6.85625	0.00118643	0.0348132	down
QX_newGene_51834	-2.96881	0.00118976	0.0348639	down
QX_newGene_29717	2.32193	0.00119098	0.0348639	up
QX_newGene_5623	1.08588	0.00119236	0.0348639	up
QX_newGene_28116	1.65536	0.00119955	0.0349921	up
QX_newGene_32342	-4.55998	0.00121665	0.0353665	down
augustus-6542_pilon_pilon_pilon-processed-gene-3.43-mRNA-1	-1.93876	0.00122562	0.0355858	down
QX_newGene_13472	1.32941	0.00124533	0.0359008	up
maker-12154_pilon_pilon_pilon-augustus-gene-0.15-mRNA-1	-1.00365	0.00124637	0.0359008	down
augustus-40438_pilon_pilon_pilon-processed-gene-0.3-mRNA-1	2.08098	0.001248	0.0359008	up
maker-9470_pilon_pilon_pilon-augustus-gene-4.24-mRNA-1	-2.74869	0.00125075	0.035911	down
QX_newGene_2305	9.00017	0.00125123	0.035911	up
QX_newGene_6993	5.75949	0.00126645	0.0362641	up
QX_newGene_40692	2.55634	0.00128025	0.0364915	up
maker-2972_pilon_pilon_pilon-augustus-gene-0.13-mRNA-1	1.69626	0.00130517	0.0370745	up
augustus-11320_pilon_pilon_pilon-processed-gene-2.7-mRNA-1	-1.97038	0.00131076	0.0371486	down
augustus-37396_pilon_pilon_pilon-processed-gene-0.3-mRNA-1	-1.36827	0.00132058	0.0373845	down
QX_newGene_37525	1.62421	0.00132947	0.037573	up
QX_newGene_4020	-1.63329	0.00133732	0.0376615	down
QX_newGene_37070	3.43471	0.00133944	0.0376615	up
maker-1530_pilon_pilon_pilon-augustus-gene-0.6-mRNA-1	-3.63414	0.0013461	0.037806	down
maker-2716_pilon_pilon_pilon-augustus-gene-0.13-mRNA-1	5.94469	0.00134814	0.0378207	up
QX_newGene_47929	-1.28086	0.00135822	0.0380573	down
augustus-23216_pilon_pilon_pilon-processed-gene-0.2-mRNA-1	-6.37027	0.00135963	0.0380573	down
maker-5532_pilon_pilon_pilon-augustus-gene-0.20-mRNA-1	1.36421	0.00136388	0.0381336	up
QX_newGene_25017	1.10912	0.00136878	0.0382278	up
maker-11228_pilon_pilon_pilon-augustus-gene-0.31-mRNA-1	1.00889	0.00137652	0.0382949	up
QX_newGene_48116	-3.44907	0.00138195	0.0383803	down
augustus-9570_pilon_pilon_pilon-processed-gene-1.13-mRNA-1	-8.49783	0.00138995	0.0385154	down
QX_newGene_14796	1.65017	0.00139145	0.0385154	up
augustus-40658_pilon_pilon_pilon-processed-gene-0.5-mRNA-1	12.4763	0.00140592	0.0388295	up
QX_newGene_4937	-6.42795	0.00141607	0.0389095	down
QX_newGene_9880	3.20971	0.00141648	0.0389095	up
QX_newGene_50493	-4.29379	0.00141662	0.0389095	down
augustus-38908_pilon_pilon_pilon-processed-gene-0.43-mRNA-1	2.18663	0.00143384	0.0392957	up
QX_newGene_41780	1.48015	0.00144155	0.039424	up
augustus-4754_pilon_pilon_pilon-processed-gene-0.7-mRNA-1	-1.7062	0.00144489	0.0394682	down
QX_newGene_43290	-2.08487	0.00145061	0.0395813	down
maker-27620_pilon_pilon_pilon-augustus-gene-0.18-mRNA-1	-1.33586	0.00146218	0.0397663	down
maker-11534_pilon_pilon_pilon-augustus-gene-0.40-mRNA-1	-6.27649	0.00146633	0.0398355	down
QX_newGene_9635	1.6369	0.00148426	0.0401427	up
QX_newGene_42704	1.90766	0.0014957	0.040286	up
QX_newGene_37560	4.406	0.00149585	0.040286	up
QX_newGene_41751	-2.06916	0.00152726	0.040999	down
maker-12734_pilon_pilon_pilon-augustus-gene-0.6-mRNA-1	1.48117	0.00154244	0.0413618	up
maker-8076_pilon_pilon_pilon-augustus-gene-1.3-mRNA-1	1.10191	0.00154621	0.0414185	up
maker-52780_pilon_pilon_pilon-augustus-gene-0.19-mRNA-1	-1.2373	0.00155112	0.0415055	down
augustus-4788_pilon_pilon_pilon-processed-gene-1.9-mRNA-1	2.49014	0.00158223	0.0421115	up
augustus-96346_pilon_pilon_pilon-processed-gene-0.0-mRNA-1	8.49261	0.00159417	0.0423841	up
QX_newGene_50207	-4.09575	0.00159767	0.0424318	down
augustus-3950_pilon_pilon_pilon-processed-gene-0.6-mRNA-1	4.74287	0.00160926	0.0426943	up
QX_newGene_52384	-2.10048	0.00162292	0.0429196	down
maker-2130_pilon_pilon_pilon-augustus-gene-1.14-mRNA-1	6.66524	0.00162541	0.0429398	up
QX_newGene_19735	1.26194	0.00163053	0.042955	up
QX_newGene_181	1.95347	0.00163633	0.042955	up
QX_newGene_20109	1.74388	0.00164721	0.0431276	up
augustus-42276_pilon_pilon_pilon-processed-gene-0.2-mRNA-1	5.48152	0.0016473	0.0431276	up
augustus-51054_pilon_pilon_pilon-processed-gene-0.4-mRNA-1	-2.75796	0.00165156	0.0431276	down
augustus-1352_pilon_pilon_pilon-processed-gene-0.28-mRNA-1	-8.34718	0.00166774	0.0434193	down
QX_newGene_34077	-1.22616	0.00167233	0.0434876	down
augustus-2380_pilon_pilon_pilon-processed-gene-1.19-mRNA-1	-8.38178	0.00169817	0.0440218	down
maker-44330_pilon_pilon_pilon-augustus-gene-0.7-mRNA-1	-1.83081	0.00170133	0.0440577	down
QX_newGene_22394	-3.05684	0.0017049	0.0440585	down
maker-21704_pilon_pilon_pilon-augustus-gene-0.21-mRNA-1	-1.51231	0.00171556	0.0442472	down
maker-9268_pilon_pilon_pilon-augustus-gene-1.13-mRNA-1	-1.42057	0.00172976	0.0445043	down
QX_newGene_24234	-2.73751	0.00173084	0.0445043	down
maker-27608_pilon_pilon_pilon-augustus-gene-0.27-mRNA-1	-1.86005	0.00173501	0.0445593	down
QX_newGene_287	2.0413	0.00173895	0.0446145	up
QX_newGene_9243	8.8634	0.00174371	0.0446906	up
augustus-16176_pilon_pilon_pilon-processed-gene-0.1-mRNA-1	-6.24411	0.00175095	0.04483	down
QX_newGene_37373	1.13319	0.00176041	0.0449799	up
maker-36832_pilon_pilon_pilon-augustus-gene-0.2-mRNA-1	1.18878	0.00179258	0.045708	up
QX_newGene_685	1.99769	0.00179779	0.0457367	up
maker-25546_pilon_pilon_pilon-augustus-gene-0.30-mRNA-1	-1.34436	0.00180487	0.0458337	down
augustus-33780_pilon_pilon_pilon-processed-gene-0.2-mRNA-1	2.16918	0.00181882	0.0460807	up
QX_newGene_17854	1.27471	0.00182014	0.0460807	up
QX_newGene_18280	-2.06719	0.0018385	0.046404	down
augustus-95142_pilon_pilon_pilon-processed-gene-0.1-mRNA-1	1.21321	0.00184904	0.0465755	up
maker-43004_pilon_pilon_pilon-augustus-gene-0.14-mRNA-1	-8.34658	0.00185494	0.0466771	down
augustus-39508_pilon_pilon_pilon-processed-gene-0.13-mRNA-1	-8.36814	0.00186099	0.0467349	down
maker-43462_pilon_pilon_pilon-augustus-gene-0.11-mRNA-1	1.15437	0.00187998	0.047054	up
QX_newGene_53203	1.55023	0.00188188	0.047054	up
QX_newGene_41600	-3.90829	0.00188314	0.047054	down
maker-13450_pilon_pilon_pilon-augustus-gene-1.15-mRNA-1	-1.12092	0.00192023	0.0476936	down
maker-18818_pilon_pilon_pilon-augustus-gene-0.3-mRNA-1	1.48005	0.00192927	0.0478228	up
QX_newGene_10653	-1.52662	0.0019334	0.04783	down
maker-2954_pilon_pilon_pilon-augustus-gene-0.30-mRNA-1	1.43804	0.00194086	0.0479195	up
augustus-110398_pilon_pilon_pilon-processed-gene-0.1-mRNA-1	6.57918	0.00194711	0.0480262	up
QX_newGene_43437	1.28819	0.00196089	0.0482229	up
maker-76472_pilon_pilon_pilon-augustus-gene-0.17-mRNA-1	1.16347	0.00199311	0.0485664	up
QX_newGene_30659	1.63503	0.00199444	0.0485664	up
augustus-3188_pilon_pilon_pilon-processed-gene-0.14-mRNA-1	1.15908	0.00199548	0.0485664	up
QX_newGene_25158	2.62581	0.00199631	0.0485664	up
maker-21326_pilon_pilon_pilon-augustus-gene-0.54-mRNA-1	1.05883	0.00201099	0.0487808	up
QX_newGene_15398	1.32457	0.00201575	0.0488486	up
maker-23226_pilon_pilon_pilon-augustus-gene-0.21-mRNA-1	-2.17159	0.00202248	0.0489164	down
QX_newGene_42397	1.72463	0.002025	0.0489301	up
maker-1580_pilon_pilon_pilon-augustus-gene-0.15-mRNA-1	-6.43581	0.00205364	0.049478	down
QX_newGene_47047	-1.61694	0.0020652	0.0496605	down
QX_newGene_15375	-5.61039	0.00207651	0.0498117	down
maker-1866_pilon_pilon_pilon-augustus-gene-1.17-mRNA-1	-1.27617	0.00207749	0.0498117	down
QX_newGene_25684	-2.70431	0.00208859	0.0499818	down
